# Supplementary material for: Accelerated epigenetic aging in Huntington’s disease involves polycomb repressive complex 1
Source: Nat Commun. 2025 Feb 11;16:1550. doi: 10.1038/s41467-025-56722-z (PMC11814324; doi:10.1038/s41467-025-56722-z)
Supplement: Supplementary file 4 — Source Data [file 41467_2025_56722_MOESM4_ESM.xlsx]

## Sheet: Fig.1c
H3K27ac	M2 NeuN+	M2 NeuN-	All NeuN+	All NeuN-		H3K27me3	M2 NeuN+	M2 NeuN-	All NeuN+	All NeuN-
	-80.0615	-80.0615	-100	-100			467.838	-29.8217	1333.33	847.619
	-60.9638	-60.9638	-100	-100			445	-40.5476	1140	737.5
	-60.7407	-60.7407	-100	-100			411.429	-28.2917	1115	655
	-56.6223	-56.6223	-100	-100			344.231	52.9506	930	500
	-56.491	-56.491	-100	-100			332.222	-41.1332	825	500
	-55.3333	-55.3333	-100	-100			309.773	-22.3677	804.5	416.667
	-55.2558	-55.2558	-100	-100			305.769	-36.7563	730	510
	-54.5296	-54.5296	-100	-100			300	-37.1858	727.451	975
	-52.9099	-52.9099	-100	-100			299.459	-35.3696	706.429	373.913
	-52.3525	-52.3525	-100	-100			298.226	-33.243	706.429	391.667
	-51.9974	-51.9974	-100	-100			294.886	-24.5125	694.762	375
	-51.9531	-51.9531	-100	-100			291.905	-37.8317	676.957	475
	-51.8072	-51.8072	-100	-100			290	-18.5377	647.5	348.438
	-50.2015	-50.2015	-100	-100			281.25	30.4605	636.111	400
	-49.3655	-49.3655	-100	-100			275.909	-31.2167	627.442	562.5
	-48.7271	-48.7271	-100	-100			275.556	-29.0981	593.333	257.143
	-48.5902	-48.5902	-100	-100			270.952	-35.7509	580	600
	-48.5363	-48.5363	-100	-100			265.725	35.2123	555	270.833
	-48.3911	-48.3911	-100	-100			264.444	-1.85606	549	275
	-47.6459	-47.6459	-100	-100			263.077	-34.7126	533.333	525
	-46.7391	-46.7391	-100	-100			261	-18.4518	523.947	231.439
	-46.4644	-46.4644	-100	-100			256.667	24.2095	520	246.111
	-45.9536	-45.9536	-100	-100			252.5	-33.8857	508.333	200
	-45.3521	-45.3521	-100	-100			252.308	-23.3542	487.5	208.333
	-45.2214	-45.2214	-100	-100			250.833	-19.625	478.175	215.789
	-44.8474	-44.8474	-100	-100			250.625	-25.1152	476.667	215.789
	-44.8236	-44.8236	-100	-100			248.846	-25.2064	466	221.875
	-44.8097	-44.8097	-100	-100			246.212	-4.06831	460.253	240.625
	-44.6259	-44.6259	-100	-100			241.429	-21.9793	460	240.625
	-44.1923	-44.1923	-100	-100			235.28	-30.3207	446.429	241.667
	-44.1592	-44.1592	-100	-100			233.333	-27.2569	443.889	250
	-43.4702	-43.4702	-100	-100			231	-36.0107	442.308	250
	-43.2121	-43.2121	-100	-100			230	-29.5093	430.556	287.5
	-43.1846	-43.1846	-100	-100			224.167	83.0423	430	296.429
	-43.0793	-43.0793	-100	-100			224.091	-30.2325	430	300
	-42.3946	-42.3946	-100	-100			222.316	-4.05043	430	362.5
	-42.2951	-42.2951	-100	-96.875			221.379	10.6719	430	362.5
	-42.2877	-42.2877	-100	-96.4286			221.364	7.15152	425	390
	-42.274	-42.274	-100	-95.8333			220.238	-19.2915	425	587.5
	-42.1224	-42.1224	-100	-95.4545			219.097	-23.1658	415	212.5
	-41.6835	-41.6835	-100	-95.4545			217.5	-29.0735	407.5	182.143
	-40.9699	-40.9699	-100	-95			217.059	36.9905	406.667	505
	-40.2654	-40.2654	-100	-95			216.528	-27.3239	406.383	322.222
	-40.2197	-40.2197	-100	-95			216.33	28.6766	405	168.333
	-40.2147	-40.2147	-100	-94.4444			214.167	-22.1303	393.182	323.81
	-40.0177	-40.0177	-98.75	-93.75			210	-20.039	390.909	162.5
	-40.0042	-40.0042	-98.75	-93.75			207.386	-9.38925	383.75	163.889
	-39.951	-39.951	-97.7273	-93.75			203.529	106.376	378.548	168.75
	-39.7276	-39.7276	-97.3684	-93.75			198.75	-22.4332	375.763	185.417
	-39.3342	-39.3342	-96.875	-93.75			197.756	-40.615	375	383.333
	-39.2577	-39.2577	-96.875	-93.75			196.522	4.45861	365	383.333
	-39.1951	-39.1951	-96.6667	-93.75			196.071	-20.0473	360.833	383.333
	-39.0473	-39.0473	-96	-93.75			192.821	-21.8716	358.529	202.857
	-39.0327	-39.0327	-95.8333	-91.6667			191.786	-29.7125	347.5	236.429
	-38.7815	-38.7815	-95.8333	-91.6667			191.667	31.3477	346.562	137.5
	-38.7602	-38.7602	-95.6522	-91.6667			190.732	-17.1047	345	175.735
	-38.7105	-38.7105	-95.4545	-91.6667			186.765	-22.7912	345	243.75
	-38.6359	-38.6359	-95.4545	-91.6667			186.389	-25.186	345	193.333
	-37.8428	-37.8428	-95.4545	-91.6667			185	-17.4143	343.333	194.697
	-37.8333	-37.8333	-95.4545	-91.6667			185	-14.2349	340	208.333
	-37.8228	-37.8228	-95	-91.6667			180.198	-14.3556	334.545	258.333
	-37.7138	-37.7138	-94.302	-91.6667			177.079	-18.6887	332.5	135.606
	-37.6201	-37.6201	-93.75	-91.6667			176.538	-31.9853	331.569	125
	-37.1161	-37.1161	-93.75	-91.6667			175.789	5.93484	330	137.857
	-37.0232	-37.0232	-93.75	-91.6667			175.735	-12.2333	330	137.857
	-36.9194	-36.9194	-93.75	-91.4855			174.444	-38.0312	328.75	138.889
	-36.8985	-36.8985	-93.75	-90			173.333	-39.2543	327.148	141.667
	-36.8474	-36.8474	-93.75	-90			173.333	-32.4933	325	141.667
	-36.7864	-36.7864	-93.75	-90			172.812	-30.5864	323.214	150
	-36.6798	-36.6798	-93.75	-90			172.381	-43.8046	322.143	162.5
	-36.5967	-36.5967	-93.75	-88.8889			169.048	10.4475	320	178.125
	-36.4795	-36.4795	-93.75	-88.1944			168.762	-5.98858	318.462	178.125
	-36.4088	-36.4088	-92.8571	-87.5			167.073	-2.37071	318.421	178.125
	-36.3861	-36.3861	-92.8571	-87.5			166.719	-25.2293	318.421	183.333
	-36.3486	-36.3486	-92.5926	-87.5			166.667	15.7709	318.333	185.938
	-36.2465	-36.2465	-91.7889	-87.5			166.667	0.258621	317.647	216.667
	-36.1762	-36.1762	-91.6667	-87.5			165.227	61.796	317.5	250
	-36.072	-36.072	-91.6667	-87.5			165	-18.974	316.667	173.75
	-36.0095	-36.0095	-91.6667	-87.5			162	-20.9944	315	173.75
	-35.8837	-35.8837	-91.6667	-87.5			161.574	-11.4871	313.333	124.167
	-35.757	-35.757	-91.6667	-87.5			160.952	-27.3771	313.333	134.752
	-35.6547	-35.6547	-91.3043	-87.5			160.811	45.533	307.143	128.175
	-35.5729	-35.5729	-90.9722	-87.5			160.498	30.3018	305.385	128.175
	-35.5512	-35.5512	-90.9091	-87.5			160.484	30.25	305	163.846
	-35.5232	-35.5232	-90.625	-87.5			160	-21.581	305	163.846
	-35.3511	-35.3511	-90	-87.5			158.621	-29.75	305	117.027
	-35.2978	-35.2978	-89.2857	-87.5			158.125	-32.4423	302.5	117.027
	-35.2611	-35.2611	-88.75	-87.5			156.364	-8.85891	301.268	173.558
	-35.195	-35.195	-88.6364	-87.5			156.364	-33.5933	300.225	112.482
	-35.0629	-35.0629	-88.5417	-87.5			156.296	29.4902	300	112.482
	-34.9701	-34.9701	-88.5417	-87.5			155.833	0.964216	298.108	100
	-34.832	-34.832	-88.3333	-87.5			155.317	-10.3692	298.108	100
	-34.7144	-34.7144	-88.1944	-87.5			155.278	14.892	295	106.25
	-34.6988	-34.6988	-87.619	-86.6667			154.03	-2.05548	295	109.091
	-34.5194	-34.5194	-87.5	-85.7143			153.81	13.7972	294.444	112.5
	-34.4979	-34.4979	-87.5	-85.7143			153.393	-28.929	293.371	113.158
	-34.4699	-34.4699	-87.5	-85.7143			153.182	-29.4922	293	113.158
	-34.4398	-34.4398	-87.5	-85.4545			152.917	5.66671	290.426	118.75
	-34.3726	-34.3726	-87.5	-85			152	-21.4628	290.385	120.833
	-34.3295	-34.3295	-87.5	-85			151.618	-38.8272	290.385	125
	-34.3045	-34.3045	-87.5	-84.6154			151.196	28.8058	290.385	133.333
	-34.1961	-34.1961	-87.5	-84.5238			151.042	-28.6729	290.385	135.714
	-34.1792	-34.1792	-87.5	-83.3333			151	-38.124	288.75	138.889
	-33.969	-33.969	-87.5	-83.3333			150.078	-8.27534	286.957	141.667
	-33.9199	-33.9199	-87.5	-83.3333			150.07	-22.6139	285.402	161.905
	-33.8046	-33.8046	-87.5	-83.3333			150	-27.6596	284.881	168.75
	-33.6913	-33.6913	-87.5	-83.3333			149.348	-26.904	284.881	170
	-33.5376	-33.5376	-87.5	-83.3333			149.009	-8.22051	284.881	173.077
	-33.4797	-33.4797	-87.5	-83.3333			147.619	-23.9713	282.292	173.077
	-33.2756	-33.2756	-87.5	-83.3333			147.5	-18.8219	281.667	175
	-33.2527	-33.2527	-87.5	-83.3333			147.489	-20.7535	281.111	176.786
	-33.0737	-33.0737	-87.5	-83.3333			147.391	-20.9396	280.303	183.333
	-33.0491	-33.0491	-87.5	-83.3333			146.235	-31.2818	280	200
	-33.0425	-33.0425	-87.5	-83.3333			145.217	3.337	276.538	262.5
	-33.0357	-33.0357	-87.2807	-83.3333			144.824	-12.2895	275	350
	-33.0318	-33.0318	-87.2093	-83.3333			144.286	31.5534	272	117.067
	-32.9594	-32.9594	-86.9892	-82.906			144.074	13.1131	271.25	370
	-32.9523	-32.9523	-86.875	-82.8571			142.5	-1.2907	270.714	113.228
	-32.724	-32.724	-86.0714	-81.8182			142.308	-45.162	270	132.292
	-32.6274	-32.6274	-85.9375	-81.25			141.875	61.6609	268.636	159.565
	-32.3851	-32.3851	-85.7143	-81.25			140	6.86752	267.685	97.5
	-32.3623	-32.3623	-85.5882	-81.25			139.231	-8.17901	267.685	97.5
	-32.2705	-32.2705	-85.5816	-81.25			139.058	30.2	267.685	150
	-32.2557	-32.2557	-85.5	-81.25			137.25	10.8061	265.625	109.325
	-32.207	-32.207	-85.4167	-81.25			137.174	-13.8625	265.476	93.3333
	-32.1215	-32.1215	-85.4167	-81.25			136.765	-15.0778	265.476	100.397
	-32.1059	-32.1059	-85	-81.25			135.93	-21.4216	265.333	116.667
	-32.0861	-32.0861	-85	-81.25			135.789	-2.40906	263.75	129.487
	-31.9761	-31.9761	-85	-80.7692			134.961	-4.10844	263.333	91.4352
	-31.9549	-31.9549	-84.5238	-80.7692			134.343	-26.1692	262.353	195.833
	-31.8289	-31.8289	-84.2593	-80.7143			133.942	-8.80631	261.739	114.286
	-31.8142	-31.8142	-83.8889	-80.3571			133.832	-12.1896	260.833	95.8333
	-31.7699	-31.7699	-83.3333	-80			133.072	-21.8065	260	106.81
	-31.7612	-31.7612	-83.3333	-80			132.5	-8.51661	260	75
	-31.747	-31.747	-83.3333	-80			131.665	-7.52828	260	89.8148
	-31.7312	-31.7312	-83.3333	-80			131.522	12.6917	259.783	91.6667
	-31.7226	-31.7226	-83.3333	-80			131.19	-27.2289	259.444	94.5312
	-31.705	-31.705	-83.3333	-79.8718			131	-27.9345	258.889	97.7273
	-31.5718	-31.5718	-83.3333	-79.5833			130.128	-27.4614	258.889	101.667
	-31.5321	-31.5321	-83.3333	-79.2857			129.416	-16.2876	258.333	103.333
	-31.5235	-31.5235	-82.5	-79.2208			129.412	-15.0285	257.083	103.333
	-31.1373	-31.1373	-82.5	-79.1667			129.167	20.1885	256.765	107.576
	-31.1098	-31.1098	-82.2917	-79.1667			127.692	-20.0048	253.506	140
	-30.8923	-30.8923	-81.9444	-78.6932			127.647	-20.5442	253.506	156.25
	-30.8532	-30.8532	-81.8182	-78.5714			127.273	-35.6458	252.381	171.429
	-30.8161	-30.8161	-81.25	-78.5714			126.657	30.7059	251.923	450
	-30.5466	-30.5466	-81.25	-78.4091			125.714	-24.8143	250	132.5
	-30.5034	-30.5034	-81.25	-78.4091			125.597	-19.8146	250	256.25
	-30.499	-30.499	-81.25	-78.3333			125.586	9.17142	247.5	306.25
	-30.4441	-30.4441	-81.25	-78.1863			125.51	-4.63438	247.308	66.6667
	-30.4305	-30.4305	-81.25	-78.125			124.973	-0.764779	247.222	80.6667
	-30.429	-30.429	-81.25	-78.125			124.922	-21.0487	246.667	81.25
	-30.4261	-30.4261	-81.25	-78.125			123.295	13.7042	246.429	85.4167
	-30.3426	-30.3426	-81.25	-77.5			123.182	-34.6861	244.648	166.667
	-30.337	-30.337	-80.8333	-77.381			123	-28.8959	243.636	150.42
	-30.3191	-30.3191	-80.625	-77.0833			122.222	-17.4652	243.636	244.286
	-30.29	-30.29	-80.5556	-76.875			121.923	-32.8827	243.333	107.955
	-30.206	-30.206	-80	-76.6026			121.875	-35.0895	242.857	175
	-30.1687	-30.1687	-79.8867	-76.4706			121.684	-27.0486	242.778	130.288
	-30.0867	-30.0867	-79.8295	-76.4286			121.667	-20.1918	242.778	149.634
	-30.0741	-30.0741	-79.7659	-76.3889			121.667	-34.5623	242.5	146.111
	-30.0276	-30.0276	-79.1667	-76.1905			121.212	-6.23298	241.667	135
	-29.9924	-29.9924	-79.1667	-75			120.852	10.6248	241.667	68.9112
	-29.9418	-29.9418	-79.1667	-75			120.283	38.1311	241.667	59.7619
	-29.9112	-29.9112	-79.1667	-75			120	-21.7357	239.286	293.333
	-29.8522	-29.8522	-78.6458	-75			120	1.42453	239.286	117.143
	-29.8208	-29.8208	-78.5714	-75			118.98	55.5505	238.208	252.143
	-29.6269	-29.6269	-78.5714	-75			118.75	-22.4222	236.667	169.192
	-29.5423	-29.5423	-78.5714	-75			118.675	-3.77505	236.17	128.504
	-29.4409	-29.4409	-78.5714	-75			118.333	-6.58533	236.17	190.833
	-29.3641	-29.3641	-78.4539	-75			118.179	-14.0418	236.17	50
	-29.3335	-29.3335	-78.3333	-75			118	19.9081	236.17	50
	-29.323	-29.323	-78.3333	-75			117.841	-30.7291	236.17	50
	-29.3088	-29.3088	-78.2143	-75			117.576	13.8439	236.17	50
	-29.2337	-29.2337	-78.1481	-75			117.5	-16.1415	235.914	52.2727
	-29.1194	-29.1194	-78.125	-75			117.297	-10.6053	235.312	55
	-29.1044	-29.1044	-77.9762	-75			117.188	-24.7137	235	57.1429
	-29.0761	-29.0761	-77.7778	-75			116.944	-16.7023	235	60
	-29.0561	-29.0561	-77.7412	-75			116.765	-5.19048	234.412	62.5
	-29.0239	-29.0239	-77.5	-75			116.612	-8.16667	234.375	63.75
	-28.9822	-28.9822	-77.5	-75			116.25	-12.3333	233.333	68.9655
	-28.878	-28.878	-77.5	-75			115.972	-15.4583	232.5	82.0225
	-28.776	-28.776	-77.4906	-75			115.405	-15.6607	231.122	83.3333
	-28.7578	-28.7578	-77.2727	-75			115	-31.4123	230	88.4615
	-28.7118	-28.7118	-77.0833	-75			114.824	-31.5794	230	88.4615
	-28.6064	-28.6064	-77.0833	-75			114.505	-11.2887	229.911	93.3333
	-28.4369	-28.4369	-76.875	-75			113.75	-16.1757	229.344	100
	-28.4345	-28.4345	-76.7045	-75			112.143	5.06212	229.022	100
	-28.4313	-28.4313	-76.6359	-75			111.316	-34.7669	228.75	110
	-28.4287	-28.4287	-76.3889	-75			111.19	-21.6314	228.571	112.5
	-28.4282	-28.4282	-76.3889	-75			110.811	9.61213	228.571	112.5
	-28.3278	-28.3278	-76.3393	-75			110.797	-15.8375	228.125	125
	-28.276	-28.276	-75.9615	-75			109.022	-25.3026	228.125	146.875
	-28.2364	-28.2364	-75.5208	-75			108.667	-21.2476	227.273	168.75
	-28.176	-28.176	-75	-75			108.214	3.68628	226.842	175
	-28.0466	-28.0466	-75	-75			108.147	-18.0227	226.585	175
	-28.0379	-28.0379	-75	-75			107.857	-20.8293	226.585	187.5
	-27.979	-27.979	-75	-75			106.952	-16.9407	226.014	240
	-27.9776	-27.9776	-75	-75			106.667	-25.5467	225	257.143
	-27.9743	-27.9743	-75	-75			106.25	-5.278	225	287.5
	-27.9283	-27.9283	-75	-75			105.877	-23.8444	225	128.693
	-27.9203	-27.9203	-75	-75			105.714	-36.663	225	280
	-27.899	-27.899	-75	-75			105.433	-5.25096	224.148	83.6538
	-27.8451	-27.8451	-75	-75			105.138	-26.8198	223.81	96.1538
	-27.7937	-27.7937	-75	-75			105.119	-30.9686	221.429	104.167
	-27.7261	-27.7261	-75	-75			105	-32.9922	221.364	78.5714
	-27.6862	-27.6862	-75	-74.7475			104.811	26.9181	221.053	169.444
	-27.6734	-27.6734	-75	-74.5671			104.545	12.7188	220.122	58.4821
	-27.5582	-27.5582	-75	-73.75			103.795	-6.52777	220.122	95.6349
	-27.3503	-27.3503	-75	-73.5714			103.793	-14.0908	220.122	126.25
	-27.312	-27.312	-75	-73.3333			103.542	-21.6085	220	80.4167
	-27.301	-27.301	-75	-73.3333			103.529	-21.2782	218.824	116.304
	-27.2201	-27.2201	-75	-72.9167			103.125	36.4784	218	90.9091
	-27.2183	-27.2183	-75	-72.2222			103	-31.1	217.381	164.242
	-27.1992	-27.1992	-75	-72.2222			102.948	-26.5951	217.083	164.242
	-27.1392	-27.1392	-75	-72.1092			102.941	-15.0027	216.087	164.242
	-27.1263	-27.1263	-75	-71.875			102.5	-19.0821	215.402	71.5774
	-27.0936	-27.0936	-75	-71.875			102.222	-41.1014	215	57.6829
	-26.9748	-26.9748	-75	-71.4286			102.083	40.9139	215	61.875
	-26.9331	-26.9331	-75	-71.25			101.346	-28.4233	215	88.8636
	-26.9292	-26.9292	-74.6032	-71.1538			101.071	6.24176	214	90
	-26.9272	-26.9272	-74.5833	-71.0784			100.901	-9.95312	213.462	227.5
	-26.8769	-26.8769	-74.375	-70.8333			100	-21.946	213.333	302.5
	-26.824	-26.824	-74.1667	-70.8333			99.7744	-27.9017	211.562	965
	-26.8089	-26.8089	-74.0942	-70.8333			99.5833	-20.5153	210.938	91.9643
	-26.7113	-26.7113	-74.0923	-70.8333			99.5238	-28.9246	210.714	189.286
	-26.7032	-26.7032	-73.8636	-70.8333			98.3333	-7.48285	210	274.176
	-26.695	-26.695	-73.8636	-70.8333			97.1795	-23.4821	210	62.7619
	-26.6701	-26.6701	-73.6111	-70.8333			96.0753	-26.1658	208.75	50.8333
	-26.588	-26.588	-73.4375	-70.6349			95.8333	-33.541	208.635	52.2059
	-26.5239	-26.5239	-73.2843	-70.3704			95.4167	-0.515038	208.635	52.2059
	-26.414	-26.414	-73.2349	-70			95	-14.351	208.333	55.2778
	-26.412	-26.412	-73.2143	-70			95	-20.3525	208.333	59.8214
	-26.3984	-26.3984	-73.2143	-70			94.5833	-24.8611	207.5	62.5
	-26.3279	-26.3279	-73.2143	-69.6429			94.25	1.1381	207.143	65.9091
	-26.2902	-26.2902	-73.2143	-69.4853			93.8645	-18.9876	207.143	65.9091
	-26.279	-26.279	-73.0769	-69.4444			93.4557	-18.269	206.667	65.9091
	-26.204	-26.204	-72.9167	-69.3182			93.4389	12.7223	206.25	65.9091
	-26.1359	-26.1359	-72.9167	-69.0476			93.3468	-3.15238	205.275	82.7381
	-26.0382	-26.0382	-72.9167	-69.0476			92.9258	-24.458	205.204	97.5
	-26.0301	-26.0301	-72.9167	-69.0476			92.6667	-8.68839	205.078	150
	-26.0182	-26.0182	-72.9167	-69.0196			92.6471	-15.5792	205.078	267.5
	-26.0094	-26.0094	-72.7273	-68.8889			92.5287	-7.22704	205.078	67.4359
	-25.9722	-25.9722	-72.619	-68.75			92.5	16.1747	205.078	100
	-25.9053	-25.9053	-72.619	-68.75			92.5	-30.2149	205	138.839
	-25.8552	-25.8552	-72.5379	-68.75			92.3077	-13.773	205	48.6905
	-25.8172	-25.8172	-72.5	-68.75			92.1429	-17.7829	205	55
	-25.7899	-25.7899	-72.1154	-68.75			92.1123	-12.3667	205	157.222
	-25.7873	-25.7873	-72.1154	-68.75			92.1083	-36.7098	205	80.119
	-25.7555	-25.7555	-71.875	-68.6842			91.9688	1.78775	204.25	50
	-25.6756	-25.6756	-71.875	-68.5185			91.9048	-0.790022	204.167	56.25
	-25.6557	-25.6557	-71.7105	-68.3333			91.7241	-23.8684	204.065	81.1275
	-25.6425	-25.6425	-71.6667	-68.3333			91.4583	-26.1477	203.712	81.1275
	-25.6153	-25.6153	-71.5438	-67.9487			91.3889	-21.5247	203.469	120.833
	-25.6138	-25.6138	-71.4286	-67.8571			91.3261	-16.3164	203.387	125
	-25.5036	-25.5036	-71.4286	-67.3077			90.9091	-31.6106	203.333	172.619
	-25.4229	-25.4229	-71.25	-67.1123			90.8626	-9.47669	202.5	178.333
	-25.3871	-25.3871	-70.8333	-66.9048			90.2778	-9.34575	202.5	408.333
	-25.3204	-25.3204	-70.8333	-66.6667			89.8727	13.9227	202.273	64.5105
	-25.3171	-25.3171	-70.8333	-66.6667			89.7727	-24.5478	202.222	47.9167
	-25.3032	-25.3032	-70.8333	-66.6667			89.7552	-41.3476	201.429	58.5227
	-25.2875	-25.2875	-70.8333	-66.6667			89.3969	22.2309	201.368	58.75
	-25.2358	-25.2358	-70.8333	-66.6667			89.2857	-20.4813	201.25	71.6346
	-25.1953	-25.1953	-70.8333	-66.6667			88.6957	-10.7691	200	306.25
	-25.1444	-25.1444	-70.8333	-66.6667			88.6458	-9.05547	199.792	331.25
	-25.1389	-25.1389	-70.8333	-66.6667			88.4615	-6.95871	199.792	48.75
	-25.0932	-25.0932	-70.8333	-66.6667			88.2308	-16.7751	199.643	53.3333
	-25.0805	-25.0805	-70.4873	-66.6667			87.7778	-22.6002	198.967	67.5
	-25.061	-25.061	-70.4365	-66.6667			87.7778	-20.4967	198.75	80
	-25.0112	-25.0112	-70.1087	-66.6667			87.5356	4.28507	197.5	67.4242
	-24.9873	-24.9873	-70.0444	-66.6667			87.4378	-4.44135	197.434	49.6212
	-24.91	-24.91	-70.0316	-66.6667			87.4074	-1.10869	196.667	102.167
	-24.9067	-24.9067	-70	-66.6667			86.8966	-2.05892	196.25	106.25
	-24.8868	-24.8868	-70	-66.6667			86.8605	18.4583	195.543	48.0159
	-24.858	-24.858	-69.9678	-66.6667			86.6029	0.944672	195	70.5714
	-24.845	-24.845	-69.7368	-66.6667			86.4286	-7.74017	195	86.9048
	-24.7585	-24.7585	-69.2308	-66.6667			86.1111	-11.6882	194.186	148.611
	-24.7291	-24.7291	-69.0341	-66.6667			85.8696	-21.875	193.929	47.2727
	-24.6661	-24.6661	-68.9394	-66.6667			85	-26.3902	193.793	146.023
	-24.6561	-24.6561	-68.75	-66.6667			85	14.0448	193.75	221.023
	-24.5865	-24.5865	-68.75	-66.6667			85	0.456759	192.692	777.273
	-24.5571	-24.5571	-68.75	-66.6667			84.878	-2.39986	192.174	181.629
	-24.545	-24.545	-68.75	-66.4474			84.4118	-31.7567	191.071	117.039
	-24.5304	-24.5304	-68.75	-66.3603			84.1667	-36.1166	191.071	58.087
	-24.5139	-24.5139	-68.75	-66.2698			83.9377	5.12143	191.071	58.087
	-24.4765	-24.4765	-68.75	-66.0714			83.8893	-21.0329	191.071	91.712
	-24.4737	-24.4737	-68.75	-66.0714			83.5743	-20.9904	190.949	31.1728
	-24.423	-24.423	-68.75	-65.9722			83.3333	-19.8532	190.303	39.2857
	-24.3399	-24.3399	-68.75	-65.9524			83.1818	-32.6925	190.278	40.2174
	-24.2656	-24.2656	-68.75	-65.8482			82.8261	-28.452	190	41.6667
	-24.2639	-24.2639	-68.75	-65.8333			82.5	41.0071	190	46.4286
	-24.2459	-24.2459	-68.75	-65.5833			82.5	-21.9397	188.922	50
	-24.2311	-24.2311	-68.75	-65.2778			82.1053	2.33086	188.889	51.9231
	-24.1427	-24.1427	-68.1818	-65.2047			82.0755	-3.98902	188.889	52.6316
	-24.1345	-24.1345	-68.1287	-65.1822			81.6667	7.41514	188.571	54.1667
	-24.0346	-24.0346	-67.9745	-65.1442			81.6404	-10.4593	188.056	56.8182
	-24.0293	-24.0293	-67.8828	-65.0794			81.3333	-26.0735	187.5	58.3333
	-23.8993	-23.8993	-67.8571	-65.0733			80.9451	-18.4018	186.875	58.3333
	-23.8584	-23.8584	-67.8571	-65			80.878	-16.4653	186.707	67.3077
	-23.8192	-23.8192	-67.5	-65			80.8333	-9.80449	185.769	70.4545
	-23.8106	-23.8106	-67.5	-65			80.8209	-26.3632	185.556	75
	-23.807	-23.807	-67.5	-65			80.6667	-20.0172	185	75
	-23.7719	-23.7719	-67.5	-65			80.5911	0.115385	185	83.547
	-23.7366	-23.7366	-67.4393	-65			80.3922	-25.4528	185	83.547
	-23.7218	-23.7218	-67.4204	-65			79.7043	-32.6432	183.772	87.5
	-23.707	-23.707	-66.9643	-65			79.6062	13.6238	183.571	96.4286
	-23.6924	-23.6924	-66.9335	-65			78.9819	-3.95287	183.333	96.6667
	-23.6787	-23.6787	-66.9335	-64.2857			78.3333	11.9561	183.211	114.286
	-23.6421	-23.6421	-66.8527	-64.2857			78.0229	-24.5551	183.211	125
	-23.6288	-23.6288	-66.6667	-64.2857			77.6471	-17.8211	182.892	142.857
	-23.6288	-23.6288	-66.6667	-63.8889			77.5	-23.3239	182.5	44.3978
	-23.5478	-23.5478	-66.6667	-63.8889			77.2727	-15.4168	182.5	101.945
	-23.5065	-23.5065	-66.6667	-63.75			76.843	-20.4561	182.5	42.8444
	-23.5014	-23.5014	-66.6667	-63.6905			76.6409	-25.5195	182.292	64.0769
	-23.4752	-23.4752	-66.6667	-63.6029			76.3218	42.0625	182.292	94.5055
	-23.4698	-23.4698	-66.6667	-63.5714			76.2815	38.4462	181.284	156.25
	-23.4657	-23.4657	-66.6667	-63.5714			75.9729	-11.1931	181.25	322.917
	-23.4121	-23.4121	-66.6667	-63.5088			75.7692	-0.97449	181.19	22.7273
	-23.404	-23.404	-66.6667	-63.3333			75.5348	-11.6783	180.781	89.1667
	-23.3992	-23.3992	-66.6667	-63.2353			75.4542	-33.2222	180.781	48.8889
	-23.3667	-23.3667	-66.6667	-63.1606			75.2381	17.4396	179.688	48.8889
	-23.3549	-23.3549	-66.4474	-62.5			75.13	-22.4709	179.545	234.722
	-23.3218	-23.3218	-66.1842	-62.5			75.0538	-38.1885	179.167	128.693
	-23.2929	-23.2929	-66.0064	-62.5			75.0479	14.5372	178.971	42.3241
	-23.2542	-23.2542	-66.0064	-62.5			75	-27.3114	178.736	54.7619
	-23.2527	-23.2527	-66.0064	-62.5			74.9764	-1.06888	178.438	20
	-23.2103	-23.2103	-65.9091	-62.5			74.9414	-9.72153	177.615	20
	-23.1927	-23.1927	-65.9091	-62.5			74.7024	-23.339	177.446	32.5
	-23.1428	-23.1428	-65.9091	-62.5			74.5762	-30.5946	177.143	36.6667
	-23.1393	-23.1393	-65.9091	-62.5			74.375	15.4048	176.667	36.6667
	-23.103	-23.103	-65.9091	-62.5			74.3636	-27.0126	176.667	37.3913
	-23.1006	-23.1006	-65.7738	-62.5			74.3137	-29.0082	176.667	37.3913
	-23.0938	-23.0938	-65.6864	-62.5			74.2969	-31.7125	176.25	37.3913
	-23.0938	-23.0938	-65.6522	-62.5			74.1667	12.4651	176.111	103.333
	-23.0848	-23.0848	-65.2778	-62.5			73.6607	-22.4032	175.455	69.2308
	-23.0614	-23.0614	-65.1786	-62.5			73.4848	-16.0587	175.417	29.4643
	-23.0296	-23.0296	-65.1026	-62.5			72.5	-20.7292	175.294	35.4167
	-23.0054	-23.0054	-65.0758	-62.5			72.4867	-7.67378	175	90.0266
	-22.9262	-22.9262	-65	-62.5			72.381	-18.3176	175	443.75
	-22.8843	-22.8843	-65	-62.5			72.1092	-41.6519	175	72.3946
	-22.8687	-22.8687	-64.6245	-62.5			71.8462	-14.9347	175	77.2727
	-22.8517	-22.8517	-64.5833	-62.5			71.5909	38.6196	175	98.5775
	-22.797	-22.797	-64.5833	-62.5			71.5291	-26.5641	174.423	128.896
	-22.7929	-22.7929	-64.5833	-62.5			71.3942	-14.962	174.423	50.5495
	-22.7876	-22.7876	-64.4475	-62.2043			71.25	2.21472	174.091	30.8033
	-22.7379	-22.7379	-64.4475	-62.2024			71.25	-16.9675	174.091	30.8033
	-22.7377	-22.7377	-64.4089	-62.0833			71.2243	-11.2906	173.75	30.8033
	-22.7337	-22.7337	-64.375	-61.5323			71.2121	-30.2903	173.621	25.2874
	-22.7273	-22.7273	-64.3223	-61.526			71.0345	-14.637	173.333	29.8246
	-22.6755	-22.6755	-64.2857	-61.4286			70.9524	-9.44069	172.308	41.6667
	-22.6619	-22.6619	-64.2857	-61.4043			70.7258	-3.61342	172.222	57.1429
	-22.6544	-22.6544	-63.9549	-61.3636			70.5128	-6.30453	172.222	57.5758
	-22.619	-22.619	-63.9549	-61.25			70.1515	-15.9	171.884	58.9744
	-22.6057	-22.6057	-63.9549	-61.2319			70	-17.4676	171.765	60.7843
	-22.5998	-22.5998	-63.8889	-61.2155			70	-20.4882	171.429	63.1944
	-22.585	-22.585	-63.8889	-60.7652			70	-21.3286	170.769	66.6667
	-22.5842	-22.5842	-63.8211	-60.7143			69.8466	-22.9769	170.769	70.2381
	-22.5613	-22.5613	-63.5779	-60.4167			69.7802	-28.1787	170.739	95.2381
	-22.542	-22.542	-63.4615	-60.2564			69.5833	-32.5923	170.385	107.051
	-22.4886	-22.4886	-63.4615	-60.119			69.3396	-35.9	170	112.5
	-22.4528	-22.4528	-63.3333	-60.0649			68.9796	-12.05	170	116.667
	-22.4405	-22.4405	-63.3333	-60			68.5811	-4.44763	170	124.359
	-22.4167	-22.4167	-63.2353	-60			68.1579	-13.2361	170	129.167
	-22.3948	-22.3948	-63.1434	-59.6154			68.125	-5.36559	170	186.667
	-22.3702	-22.3702	-63.0952	-59.5238			67.931	-11.6413	170	866.667
	-22.3345	-22.3345	-62.9735	-59.2857			67.7033	3.75469	170	50.6154
	-22.334	-22.334	-62.6812	-59.2105			67.6471	-3.70842	170	86.2179
	-22.3071	-22.3071	-62.6806	-58.9286			67.6179	15.622	170	90
	-22.2927	-22.2927	-62.6344	-58.75			67.5	-18.3256	169.767	133.565
	-22.2849	-22.2849	-62.5	-58.75			67.5	-20.6968	169.767	71.7703
	-22.2443	-22.2443	-62.5	-58.75			67.5	-12.2567	169.545	27.619
	-22.2307	-22.2307	-62.5	-58.5227			67.2619	-29.1735	168.754	30.4622
	-22.1983	-22.1983	-62.5	-58.3333			67.1803	10.7102	168.754	30.9524
	-22.0506	-22.0506	-62.5	-58.3333			67.1622	-22.0216	168.754	40.0433
	-22.0483	-22.0483	-62.5	-58.3333			67	-16.6678	168.477	44.1103
	-22.0243	-22.0243	-62.5	-58.3333			66.9286	-18.2952	168.477	51.495
	-21.9876	-21.9876	-62.5	-58.3333			66.1563	1.76572	168.477	54.9908
	-21.9703	-21.9703	-62.5	-58.3333			66	-21.5889	168.477	61.1607
	-21.9468	-21.9468	-62.5	-58.3333			65.9031	-11.7612	168.477	81.4732
	-21.9326	-21.9326	-62.5	-58.3333			65.7903	-9.43274	168.452	226.786
	-21.9222	-21.9222	-62.5	-58.3333			65.5556	-33.3345	168.409	42.8363
	-21.9059	-21.9059	-62.5	-58.3333			65.5556	-9.97031	168.333	18.6364
	-21.9059	-21.9059	-62.5	-58.3333			65.3058	-23.3276	167.857	35.0649
	-21.9025	-21.9025	-62.5	-58.3333			65.0758	16.0157	167.5	100.743
	-21.9006	-21.9006	-62.5	-58.3333			65	-17.0155	167.308	16.3462
	-21.8796	-21.8796	-62.5	-58.3333			64.7436	-16.0643	167.308	18.0556
	-21.8526	-21.8526	-62.5	-58.2298			64.4435	-31.1925	167.234	23.6111
	-21.7837	-21.7837	-62.5	-58.0952			64.4377	1.27998	167.188	25.6579
	-21.7697	-21.7697	-62.5	-57.619			63.926	-20.4278	167.083	26.7857
	-21.7607	-21.7607	-62.5	-57.4324			63.8889	-14.2724	166.731	27.8846
	-21.7596	-21.7596	-62.5	-57.1429			63.6798	16.7551	166.667	34.5588
	-21.7417	-21.7417	-62.5	-57.1429			63.6364	-11.3042	166.667	37.5
	-21.7013	-21.7013	-62.5	-57.1429			63.4653	-22.2802	166.667	41.4474
	-21.6893	-21.6893	-62.5	-56.875			63.3458	-24.3798	166.237	41.6667
	-21.6754	-21.6754	-62.5	-56.8182			63.3333	-15.5987	166.237	46.875
	-21.6738	-21.6738	-62.5	-56.7857			63.2068	-1.60341	165.909	56.9444
	-21.6532	-21.6532	-62.5	-56.7308			63.1841	8.42063	165.833	75.6579
	-21.6225	-21.6225	-62.1212	-56.6964			63.1579	-0.0461524	165.833	76.7857
	-21.5793	-21.5793	-62.0968	-56.6667			63.0798	6.76971	165.758	87.5
	-21.5586	-21.5586	-62.068	-56.6452			63	-26.571	165.513	112.946
	-21.5446	-21.5446	-62.0192	-56.25			62.8113	-5.31952	165.278	152.5
	-21.5029	-21.5029	-61.9456	-56.25			62.625	-17.8213	165.263	51.7647
	-21.5025	-21.5025	-61.9318	-56.25			62.3611	16.4317	165.152	82.0028
	-21.5024	-21.5024	-61.9048	-56.25			62.0833	-3.16554	165	23.1111
	-21.4631	-21.4631	-61.715	-56.0606			62.0325	-7.74706	165	69.9346
	-21.441	-21.441	-61.6721	-56.0268			62	7.89657	165	69.9346
	-21.4006	-21.4006	-61.6667	-55.9524			61.7336	-21.1526	165	81.4236
	-21.3439	-21.3439	-61.6071	-55.9524			61.6667	-20.0381	165	45.7143
	-21.2543	-21.2543	-61.6071	-55.7331			61.1735	-9.45835	165	25.6057
	-21.2447	-21.2447	-61.6071	-55.7276			60.8333	-22.7352	165	16.25
	-21.2359	-21.2359	-61.59	-55.5556			60.8072	29.25	165	37.7778
	-21.1933	-21.1933	-61.4991	-55.3571			60.7576	16.4896	164.32	41.1111
	-21.1087	-21.1087	-61.4583	-55.3571			60.7143	-21.1288	163.939	47.5
	-21.0939	-21.0939	-61.4144	-55.1471			60.5797	-22.6439	163.939	57.5
	-21.0449	-21.0449	-61.3636	-55.1282			60.5414	-36.6814	163.939	128.182
	-21.0449	-21.0449	-61.3636	-55			60.4957	-8.75542	163.636	191.25
	-21.03	-21.03	-61.3358	-55			60.4612	-16.8663	163.333	272.5
	-20.9945	-20.9945	-61.2097	-55			60.4167	-21.9182	163.333	31.1905
	-20.9618	-20.9618	-61.1538	-55			60.2695	-1.89744	163.178	84.0909
	-20.8891	-20.8891	-61.1425	-54.8679			60.1667	-24.4583	162.778	125.758
	-20.8722	-20.8722	-60.8333	-54.7619			60	-2.67729	161.562	142.424
	-20.8333	-20.8333	-60.8333	-54.7619			59.9532	0.465941	161.5	33.6957
	-20.8109	-20.8109	-60.7955	-54.7619			59.9343	-21.0726	160.833	73.279
	-20.8095	-20.8095	-60.7407	-54.6667			59.697	-12.4189	160.556	20.8333
	-20.7873	-20.7873	-60.7143	-54.4444			59.5862	-10.1602	160.556	35.4167
	-20.7787	-20.7787	-60.6818	-54.1667			59.4737	20.2104	160.27	87.5
	-20.7087	-20.7087	-60.4839	-54.1667			59.3972	-14.0221	160.238	93.6012
	-20.7033	-20.7033	-60.4167	-54.1667			59.3712	10.3434	160.238	192.708
	-20.6792	-20.6792	-60.4167	-54.1667			58.7179	-21.2075	160.238	88.1696
	-20.6737	-20.6737	-60.303	-54.1667			58.3333	10.2141	160.143	114.835
	-20.6596	-20.6596	-60	-54.1667			57.9762	5.92958	160	507.692
	-20.6506	-20.6506	-60	-54.1667			57.7778	-13.8967	160	23.125
	-20.6413	-20.6413	-60	-54.1667			57.7778	-4.92188	160	23.5
	-20.6365	-20.6365	-60	-54.1667			57.742	6.01623	160	28.5714
	-20.593	-20.593	-59.8684	-54.1667			57.619	-27.0064	159.78	40.4762
	-20.5865	-20.5865	-59.8424	-54.1429			57.6031	-36.2867	158.889	50.7143
	-20.538	-20.538	-59.8214	-54.0501			57.25	-19.9896	158.333	57.1429
	-20.4815	-20.4815	-59.7662	-54.0501			57.2483	-10.0982	157.985	73.8095
	-20.4739	-20.4739	-59.692	-53.8095			57.175	5.73052	157.714	80.6429
	-20.4597	-20.4597	-59.4086	-53.8095			57.1429	-22.6518	157.698	15.1082
	-20.4085	-20.4085	-59.3434	-53.5714			56.2271	-21.925	157.647	35.3704
	-20.3943	-20.3943	-59.1688	-53.5714			55.8333	-29.925	156.97	79.0217
	-20.3349	-20.3349	-59.1667	-53.5714			55.5263	-34.8208	156.944	58.4921
	-20.3094	-20.3094	-59.0336	-53.5714			55.2521	-22.5567	156.884	40.4605
	-20.3072	-20.3072	-58.9468	-53.2468			55.2051	-15.1744	156.884	43.75
	-20.2968	-20.2968	-58.9423	-53.2213			55	-16.5922	156.884	59.8214
	-20.2259	-20.2259	-58.9423	-53.1122			54.8611	38.8241	156.818	60.4167
	-20.2162	-20.2162	-58.9286	-53			54.7727	5.80279	156.765	131.25
	-20.2045	-20.2045	-58.8889	-52.8814			54.6739	-17.4166	156.743	57.6479
	-20.1454	-20.1454	-58.8384	-52.7778			54.4118	-19.1707	156.667	52.0362
	-20.1428	-20.1428	-58.7963	-52.7632			54.375	-2.39793	156.522	64.7059
	-20.132	-20.132	-58.7963	-52.5			54.3529	-25.8963	156.364	170.882
	-20.1305	-20.1305	-58.7963	-52.2727			54.2353	-21.9989	156.207	255.882
	-20.1146	-20.1146	-58.7662	-52.2727			54.1794	-1.41372	156.207	33.8889
	-20.074	-20.074	-58.75	-52.0833			54.1667	-4.20072	156.207	33.8889
	-20.0517	-20.0517	-58.75	-52.0833			54.085	-24.171	156.119	51.7094
	-20.0412	-20.0412	-58.7481	-52.0833			53.75	-13.0242	155.952	70.5556
	-20.0226	-20.0226	-58.5526	-51.8817			53.6842	-5.26888	155.448	355.556
	-20.0012	-20.0012	-58.5503	-51.8116			53.5938	19.3417	155.448	61.1455
	-19.9715	-19.9715	-58.3333	-51.7949			53.4746	-8.44757	155.448	25.8333
	-19.9477	-19.9477	-58.3333	-51.7857			53.4632	-7.55455	155.448	102.5
	-19.941	-19.941	-58.3333	-51.7857			53.4179	-23.4425	155.448	155
	-19.9357	-19.9357	-58.3333	-51.7559			53.3553	-26.8092	155.448	205
	-19.9203	-19.9203	-58.3333	-51.7045			53.3333	24.0276	155.448	14.0693
	-19.9082	-19.9082	-58.3333	-51.6667			53.2222	-15.9878	155	98.0237
	-19.9009	-19.9009	-58.3333	-51.5873			53.125	-27.5364	155	85.9885
	-19.9007	-19.9007	-57.9858	-51.5625			52.9136	-23.4606	155	85.9885
	-19.869	-19.869	-57.8961	-51.3077			52.8011	-14.3893	154.762	179.167
	-19.8544	-19.8544	-57.8671	-51.3069			52.6575	-15.3376	154.667	67.004
	-19.7916	-19.7916	-57.8125	-51.2821			52.619	10.4848	154.643	110.096
	-19.7849	-19.7849	-57.75	-51.2821			52.4293	-35.0382	154.545	109.821
	-19.779	-19.779	-57.6705	-51.25			52.0654	-25.1289	154.444	161.66
	-19.7638	-19.7638	-57.5	-51.1364			51.8082	-17.9524	154.167	53.3333
	-19.6244	-19.6244	-57.4751	-51.1084			51.6667	-20.212	154	74.375
	-19.5421	-19.5421	-57.3624	-51.1036			51.502	-12.0686	153.571	177.5
	-19.5245	-19.5245	-57.1679	-50.7937			51.4803	-11.223	153.509	75.2541
	-19.4079	-19.4079	-57.1429	-50.6897			51.461	-24.9329	153.409	53.1585
	-19.3837	-19.3837	-57.1429	-50.6757			51.4444	-2.65046	153.333	36.0973
	-19.3456	-19.3456	-57.0565	-50.5981			51.3742	15.3444	153.269	41.4502
	-19.3131	-19.3131	-56.994	-50.5682			51.258	34.0935	153.182	46.863
	-19.2684	-19.2684	-56.9444	-50.4545			50.9524	-17.2821	153.077	49.3402
	-19.2448	-19.2448	-56.9444	-50.4396			50.4167	51.7312	152.841	42.3772
	-19.2372	-19.2372	-56.8182	-50.4216			50.3571	-11.6026	152.665	0
	-19.2255	-19.2255	-56.8157	-50.3685			50.2778	-26.1554	152.457	0
	-19.2193	-19.2193	-56.7344	-50.3247			50.0794	0.415749	152.381	0
	-19.2176	-19.2176	-56.6223	-50.0386			50	37.9945	152.255	0
	-19.196	-19.196	-56.5972	-50			49.9648	10.5571	152.143	0
	-19.156	-19.156	-56.491	-50			49.905	-6.88739	152.078	0
	-19.1308	-19.1308	-56.491	-50			49.7697	91.0347	151.939	0
	-19.1293	-19.1293	-56.4286	-50			49.6774	-9.9375	151.667	0
	-19.102	-19.102	-56.25	-50			49.569	-28.3899	151.667	0
	-19.0989	-19.0989	-56.25	-50			49.386	-30.9375	151.579	0
	-18.9864	-18.9864	-56.25	-50			49.2857	-14.0189	151.078	0
	-18.9428	-18.9428	-56.25	-50			49.1345	-28.3476	151.078	0
	-18.9387	-18.9387	-56.25	-50			49.1162	10.3555	151.078	5.95238
	-18.921	-18.921	-56.25	-50			48.7981	-15.4225	150.93	7.44681
	-18.9108	-18.9108	-56.25	-50			48.75	-17.4168	150.909	9.09091
	-18.8813	-18.8813	-56.25	-50			48.708	-28.5754	150.833	9.09091
	-18.8712	-18.8712	-56.25	-50			48.6607	-11.1257	150.656	9.83607
	-18.8572	-18.8572	-56.25	-50			48.6264	-10.8822	150.656	12.5
	-18.8375	-18.8375	-56.1513	-50			48.5605	-27.7183	150.656	12.5
	-18.8237	-18.8237	-56.0643	-50			48.4914	-12.5723	150.607	13.8889
	-18.8192	-18.8192	-55.907	-50			48.4375	-20.7462	150.509	14.6341
	-18.8027	-18.8027	-55.8333	-50			48.3333	-7.29412	150.509	15.2778
	-18.7839	-18.7839	-55.8036	-50			48.3333	-4.85989	150.476	16.6667
	-18.7593	-18.7593	-55.7796	-50			48.3234	10.8421	150.385	16.6667
	-18.759	-18.759	-55.7692	-50			48.0769	11.4863	150	16.6667
	-18.7205	-18.7205	-55.7143	-50			48	-1.37088	150	17.0455
	-18.6708	-18.6708	-55.6838	-50			47.7273	-13.3753	149.688	19.4444
	-18.6492	-18.6492	-55.5556	-50			47.4242	-17.2386	149.643	21.4286
	-18.6086	-18.6086	-55.5453	-50			47.4029	-13.3787	148.837	23.0769
	-18.5986	-18.5986	-55.4378	-50			47.3958	-27.2938	148.75	25
	-18.5806	-18.5806	-55.3571	-50			47.2973	0.245942	148.654	25
	-18.5755	-18.5755	-55.2976	-50			47.2222	-31.6511	148.464	25
	-18.5356	-18.5356	-55.0926	-50			47.1899	31.4845	148.333	25
	-18.5068	-18.5068	-55.042	-50			47.1795	-20.8305	148.333	25
	-18.5033	-18.5033	-55	-50			47.1429	3.18022	148.333	27.2727
	-18.4982	-18.4982	-55	-50			46.7391	-25.1491	148.219	27.5
	-18.4754	-18.4754	-55	-50			46.4286	9.39725	148.182	27.7778
	-18.4712	-18.4712	-54.9632	-50			46.3848	-10.2205	148.125	28.125
	-18.4378	-18.4378	-54.8116	-50			46.1039	-9.99566	148.095	29.4643
	-18.4362	-18.4362	-54.8033	-50			45.9249	-22.1691	147.756	31.8182
	-18.407	-18.407	-54.7619	-50			45.8915	-22.2052	147.5	33.3333
	-18.4004	-18.4004	-54.6839	-50			45.8333	-20.2862	147.222	34.6154
	-18.3989	-18.3989	-54.6296	-50			45.7996	-1.46252	146.829	34.9057
	-18.3982	-18.3982	-54.5833	-50			45.7143	-6.98809	146.667	36.6667
	-18.3803	-18.3803	-54.5113	-50			45.6669	-10.3051	146.667	38.4615
	-18.3628	-18.3628	-54.4643	-50			45.6061	-23.899	146.466	40
	-18.3261	-18.3261	-54.386	-50			45.5556	4.32018	146.018	43.4783
	-18.2659	-18.2659	-54.2857	-50			45.2681	-6.39351	145.833	44.4444
	-18.2521	-18.2521	-54.2046	-50			45.1658	-22.51	145.833	46.1538
	-18.2445	-18.2445	-54.1667	-50			45	-14.5328	145.423	47.5806
	-18.2253	-18.2253	-54.1667	-50			44.8401	-24.7771	145.423	48.1481
	-18.2021	-18.2021	-54.1667	-50			44.7692	2.39375	145.423	53.4884
	-18.1884	-18.1884	-54.1429	-50			44.697	-20.4628	145.423	53.5714
	-18.1756	-18.1756	-53.9683	-49.8626			44.6448	-6.06161	145.385	54
	-18.173	-18.173	-53.8165	-49.6296			44.6429	-26.2184	145.248	56.25
	-18.1542	-18.1542	-53.7608	-49.5098			44.6154	-24.9512	145	58.3333
	-18.1484	-18.1484	-53.588	-49.4737			44.513	-9.78745	145	61.1111
	-18.1218	-18.1218	-53.3704	-49.4565			44.3591	-12.9146	145	61.5385
	-18.0886	-18.0886	-53.125	-49.4565			44.359	-30.5968	145	66.6667
	-18.0372	-18.0372	-53.125	-49.4227			44.3368	-26.6892	144.591	70
	-18.0116	-18.0116	-53.0267	-49.4118			44.2843	28.7411	144.583	72.0588
	-18.0109	-18.0109	-53.0267	-49.0741			44.2481	-31.57	144.583	75
	-17.9818	-17.9818	-53.0267	-49.0385			43.8406	-36.4278	144.583	75
	-17.9817	-17.9817	-53.0267	-49.0079			43.75	-36.9654	144.444	75
	-17.9704	-17.9704	-53.0058	-48.9169			43.75	2.55728	144.318	77.0833
	-17.9245	-17.9245	-53.0058	-48.75			43.6908	-12.4529	144.194	77.2727
	-17.887	-17.887	-52.9762	-48.75			43.601	-18.329	143.939	85.2941
	-17.8506	-17.8506	-52.9392	-48.6919			43.2258	-27.6558	143.75	87.5
	-17.8375	-17.8375	-52.9221	-48.6771			43.0556	-28.0781	143.621	87.5
	-17.8339	-17.8339	-52.8409	-48.3333			43	-13.6028	143.182	90.625
	-17.7936	-17.7936	-52.7778	-48.3333			42.9024	7.01815	143.056	90.625
	-17.7753	-17.7753	-52.6042	-48.2143			42.8462	-6.11476	142.778	90.625
	-17.7269	-17.7269	-52.5931	-48.1884			42.6768	25.3272	142.593	101.923
	-17.7184	-17.7184	-52.5	-48.125			42.5926	-4.31441	142.5	112.5
	-17.7044	-17.7044	-52.5	-48.0769			42.4731	-13.9043	142.5	112.5
	-17.6945	-17.6945	-52.5	-48.0543			42.4242	-3.88012	142.5	125
	-17.6907	-17.6907	-52.4459	-47.8571			42.2289	-9.4327	142.174	125
	-17.6842	-17.6842	-52.381	-47.7273			42.2222	-1.33759	141.818	125
	-17.6545	-17.6545	-52.2917	-47.5603			42.1053	-24.0668	141.667	200
	-17.6533	-17.6533	-52.1104	-47.5327			41.8989	113.438	141.667	325
	-17.6365	-17.6365	-52.0968	-47.5			41.875	-13.3692	141.071	387.5
	-17.6334	-17.6334	-52.0833	-47.5			41.8182	-33.2879	140.694	512.5
	-17.6124	-17.6124	-52.0833	-47.5			41.8056	-2.89613	140.604	81.3372
	-17.5676	-17.5676	-52.0833	-47.4432			41.7949	-7.20004	140	52.2556
	-17.5614	-17.5614	-52.0209	-47.4359			41.7861	4.0767	140	29.0675
	-17.5578	-17.5578	-51.9974	-47.3856			41.7647	-27.3062	140	86.4815
	-17.5547	-17.5547	-51.9531	-47.2917			41.6327	-17.6333	139.821	15.992
	-17.5541	-17.5541	-51.8142	-47.287			41.5426	-29.2422	139.718	20.9984
	-17.546	-17.546	-51.7857	-47.287			41.5217	-41.7091	139.647	56.4229
	-17.4383	-17.4383	-51.7361	-47.2727			41.4286	4.04276	139.493	72.2459
	-17.4296	-17.4296	-51.7045	-47.2222			41.3298	44.1913	139.286	12.7958
	-17.4176	-17.4176	-51.6667	-47.2222			41.2202	-0.410589	138.889	42.9654
	-17.4067	-17.4067	-51.6667	-47.193			41.22	-26.9583	138.755	22.5
	-17.3981	-17.3981	-51.5909	-47.0588			41	-33.2917	138.73	30.4439
	-17.3736	-17.3736	-51.5909	-47.0588			41	13.3744	138.333	197.5
	-17.3563	-17.3563	-51.5	-47.0238			40.8009	-18.9407	138.252	34.2222
	-17.3556	-17.3556	-51.4912	-47.0238			40.7386	0.575791	138.103	134.722
	-17.3556	-17.3556	-51.4912	-46.875			40.7343	-32.5687	137.879	12.619
	-17.3369	-17.3369	-51.3739	-46.8214			40.625	3.37302	137.843	4.56731
	-17.2898	-17.2898	-51.3393	-46.75			40.5087	7.11488	137.778	29.5673
	-17.2852	-17.2852	-51.3043	-46.6667			40.4762	-13.9291	137.654	71.875
	-17.2801	-17.2801	-51.3043	-46.6578			40.3571	1.62648	137.654	71.875
	-17.2794	-17.2794	-51.25	-46.6216			40	6.49055	137.654	92.7934
	-17.2418	-17.2418	-51.1757	-46.4286			40	1.80864	137.5	92.7934
	-17.2201	-17.2201	-51.1111	-46.4286			40	22.4744	137.5	92.7934
	-17.2191	-17.2191	-51.0655	-46.3768			39.9716	-0.755189	137.089	25.6667
	-17.1984	-17.1984	-50.854	-46.25			39.9454	-4.50699	136.429	109.167
	-17.1715	-17.1715	-50.854	-46.1538			39.8671	-9.63896	136.429	128.81
	-17.1621	-17.1621	-50.8125	-46.1538			39.7727	-28.533	136.346	202.917
	-17.1515	-17.1515	-50.7576	-46.1538			39.7368	-18.5893	136.19	224.604
	-17.1488	-17.1488	-50.6779	-46.0317			39.6923	-28.2952	136	19.9134
	-17.1233	-17.1233	-50.6334	-46.0294			39.6154	-10.8835	135.933	35.8446
	-17.0788	-17.0788	-50.625	-46.0294			39.4886	-11.3467	135.933	83.9286
	-17.0705	-17.0705	-50.5682	-46.0294			39.3695	-31.4839	135.833	89.2857
	-17.0659	-17.0659	-50.5495	-45.9596			39.1815	-27.1228	135.784	49.2988
	-17.0362	-17.0362	-50.4777	-45.8333			38.9897	13.9259	135.641	35.4396
	-17.0348	-17.0348	-50.4579	-45.8333			38.9706	3.98025	135.357	110.043
	-17.0227	-17.0227	-50.4487	-45.8333			38.9352	-22.1855	135.357	37.6667
	-16.9975	-16.9975	-50.4048	-45.8333			38.9126	-14.9633	135.357	34.6795
	-16.9911	-16.9911	-50.3676	-45.8333			38.8279	-0.79202	135.357	45.8333
	-16.976	-16.976	-50.3584	-45.8029			38.75	-21.6098	135.357	51.3889
	-16.9708	-16.9708	-50.3333	-45.6897			38.6842	-1.24569	135.354	127.932
	-16.9677	-16.9677	-50.3125	-45.6667			38.4191	-22.0567	135.333	27.0441
	-16.9421	-16.9421	-50.3106	-45.5808			38.3684	-19.2998	135.263	34.4019
	-16.9377	-16.9377	-50.3053	-45.5128			38.3333	-11.9691	135.263	170.455
	-16.8332	-16.8332	-50.2083	-45.5128			38.2143	-13.8818	135	47.924
	-16.8288	-16.8288	-50.2015	-45.4545			38.125	30.5113	135	57.8125
	-16.8121	-16.8121	-50.2015	-45.2381			38.0337	3.36842	135	52.7381
	-16.8037	-16.8037	-50.1799	-45.2083			37.9971	-8.23299	135	201.488
	-16.7883	-16.7883	-50.1116	-45.1705			37.7778	-8.50186	135	130.161
	-16.788	-16.788	-50	-45.1389			37.7237	-36.8243	135	15.6897
	-16.7824	-16.7824	-50	-45.1282			37.5	-5.68432	135	50.3191
	-16.7622	-16.7622	-50	-45.0381			37.2899	-10.5123	134.722	44.5466
	-16.7409	-16.7409	-50	-45			37.1648	-28.3745	134.231	37.3839
	-16.7292	-16.7292	-50	-45			37.0833	0.0340909	134.13	52.4291
	-16.7086	-16.7086	-50	-45			36.9524	-15.1178	133.974	63.5998
	-16.7025	-16.7025	-50	-45			36.8304	10.1783	133.974	35.1902
	-16.6896	-16.6896	-50	-45			36.6667	-39.5271	133.81	13.8889
	-16.6719	-16.6719	-50	-45			36.5561	-3.30057	133.75	62.3016
	-16.632	-16.632	-50	-45			36.5184	7.60837	133.75	151.587
	-16.6222	-16.6222	-50	-44.9529			36.4831	-13.7605	133.333	28.2857
	-16.6099	-16.6099	-50	-44.9099			36.4668	-32.5074	133.333	61.5777
	-16.5914	-16.5914	-50	-44.8239			36.438	-0.442632	133.333	39.951
	-16.5603	-16.5603	-50	-44.8094			36.3736	-20.1224	133.205	119.118
	-16.5535	-16.5535	-50	-44.778			36.2738	-18.1825	133.2	20.8293
	-16.5182	-16.5182	-50	-44.7222			36.1538	-11.5967	133.2	29.5455
	-16.4666	-16.4666	-50	-44.7222			36.0682	-21.0214	133.2	37.7799
	-16.4564	-16.4564	-50	-44.7059			36	-33.4147	133.125	37.7799
	-16.4288	-16.4288	-50	-44.6237			35.7971	-5.38284	132.976	60.0291
	-16.4264	-16.4264	-50	-44.5398			35.7725	-1.96054	132.742	78.125
	-16.4148	-16.4148	-50	-44.5013			35.6061	-18.1512	132.5	32.9837
	-16.4048	-16.4048	-50	-44.4853			35.446	-19.4816	132.5	12.9234
	-16.3936	-16.3936	-50	-44.4444			35.4301	-22.5887	132.5	50.2964
	-16.3917	-16.3917	-50	-44.4444			35.3704	-25.3402	132.353	23.0208
	-16.3906	-16.3906	-50	-44.385			35.3175	-6.77265	132.353	35.8333
	-16.3853	-16.3853	-50	-44.3723			35.2273	-36.4113	132.308	39.6296
	-16.3591	-16.3591	-50	-44.2308			35.2174	-25.5267	131.97	41.1804
	-16.3581	-16.3581	-50	-44.2308			34.7368	-8.17634	131.699	9.02256
	-16.3191	-16.3191	-50	-44.1176			34.7222	-11.4075	131.699	9.03361
	-16.3024	-16.3024	-50	-44			34.6154	-21.4099	131.567	17.8571
	-16.2918	-16.2918	-50	-43.9394			34.6054	-32.3246	131.111	65.1369
	-16.2308	-16.2308	-50	-43.9286			34.5819	-36.7642	130.984	65.1369
	-16.1955	-16.1955	-50	-43.8158			34.5192	-29.384	130.978	117.857
	-16.1645	-16.1645	-50	-43.75			34.4663	-15.7404	130.702	148.413
	-16.133	-16.133	-50	-43.75			34.375	25.0274	130.556	156.19
	-16.1168	-16.1168	-50	-43.75			34.3617	-4.85071	130.529	292.857
	-16.1144	-16.1144	-49.9126	-43.75			34.25	-30.5717	130.404	40.6829
	-16.0904	-16.0904	-49.8575	-43.75			34.145	-2.15104	130	21.187
	-16.0886	-16.0886	-49.7582	-43.75			34.1289	-18.723	130	85.6146
	-16.0733	-16.0733	-49.7024	-43.75			34.0843	-7.99773	129.905	33.0484
	-16.0678	-16.0678	-49.7012	-43.75			33.9785	-4.78098	129.886	85.786
	-16.0653	-16.0653	-49.6471	-43.75			33.7607	-12.4734	129.762	7.1996
	-16.0514	-16.0514	-49.5595	-43.75			33.7401	-19.3399	129.348	62.8359
	-16.0377	-16.0377	-49.5595	-43.75			33.7321	5.40221	129.31	40.1913
	-15.9998	-15.9998	-49.5485	-43.7201			33.5634	-27.4741	129.291	68.4061
	-15.9955	-15.9955	-49.513	-43.699			33.1692	-6.90882	129.167	144.109
	-15.9697	-15.9697	-49.2291	-43.5714			33.0247	2.91532	129.119	61.5889
	-15.9661	-15.9661	-49.2063	-43.5666			33.0159	-9.03851	128.929	5.48246
	-15.9195	-15.9195	-49.1071	-43.5041			32.8217	-7.38302	128.889	7.05128
	-15.8918	-15.8918	-49.0772	-43.4524			32.8042	9.44439	128.86	8.33333
	-15.8902	-15.8902	-49.0693	-43.3333			32.7083	-2.11905	128.846	16.6667
	-15.8877	-15.8877	-48.9909	-43.3333			32.4784	-8.97619	128.462	19.0476
	-15.8637	-15.8637	-48.9583	-43.3333			32.4615	-10.5025	128.462	20.8333
	-15.8588	-15.8588	-48.8878	-43.3333			32.3864	-30.2393	128.409	21.0145
	-15.8156	-15.8156	-48.7934	-43.2692			32.3823	-40.6012	128.182	21.1749
	-15.8106	-15.8106	-48.7768	-43.2446			32.381	-23.6038	128.125	63.0952
	-15.7797	-15.7797	-48.75	-43.1481			32.2222	-13.7945	128.077	79.9479
	-15.7684	-15.7684	-48.7229	-43.1264			32.1896	-12.2316	127.976	79.9479
	-15.7466	-15.7466	-48.7179	-43.076			32.0451	-13.531	127.976	79.9479
	-15.738	-15.738	-48.7057	-43.076			31.929	-33.1499	127.976	88.8889
	-15.71	-15.71	-48.6111	-43.0556			31.9201	20.1986	127.976	25.2099
	-15.7096	-15.7096	-48.6111	-42.9487			31.875	-14.6828	127.683	49.8588
	-15.6803	-15.6803	-48.6111	-42.8793			31.6875	0.0227273	127.652	-2.37069
	-15.6356	-15.6356	-48.5902	-42.8686			31.2443	-20.2898	127.609	18.5201
	-15.6163	-15.6163	-48.5902	-42.8571			31.1943	-24.0889	127.553	9.30435
	-15.5863	-15.5863	-48.5577	-42.8571			31.1443	-25.9577	127.5	9.30435
	-15.5677	-15.5677	-48.5532	-42.803			31.0185	-27.8461	127.5	18.3392
	-15.5587	-15.5587	-48.4893	-42.7896			30.983	-41.1935	127.5	97.5543
	-15.5414	-15.5414	-48.4705	-42.7602			30.8333	3.711	127.5	491.304
	-15.5413	-15.5413	-48.4359	-42.75			30.742	16.6889	127.5	47.5867
	-15.5277	-15.5277	-48.4211	-42.625			30.7143	-7.00903	127.462	126.176
	-15.524	-15.524	-48.3096	-42.625			30.366	8.20772	127.447	50.7836
	-15.5222	-15.5222	-48.2568	-42.625			30.3209	2.79952	127.241	9.03409
	-15.5133	-15.5133	-48.1908	-42.625			30.2874	-28.9394	127.067	21.8615
	-15.4877	-15.4877	-48.1481	-42.5926			30.1561	-32.0838	126.726	25.5245
	-15.4846	-15.4846	-47.9542	-42.5926			30.119	-1.08178	126.726	25.5245
	-15.4704	-15.4704	-47.9167	-42.5882			30.0564	-6.56211	126.667	34.2424
	-15.4404	-15.4404	-47.8531	-42.5214			30	-17.523	126.667	36.4973
	-15.4392	-15.4392	-47.8339	-42.5			30	-32.906	126.667	43.7937
	-15.4202	-15.4202	-47.8339	-42.5			30	-2.49726	126.667	65.9091
	-15.4045	-15.4045	-47.8339	-42.4104			30	-11.1496	126.667	115.909
	-15.4032	-15.4032	-47.723	-42.351			29.9679	-4.97937	126.667	128.409
	-15.3812	-15.3812	-47.6459	-42.2764			29.898	-14.7621	126.667	40.7407
	-15.3422	-15.3422	-47.6459	-42.231			29.7619	-29.1057	126.607	79.6849
	-15.316	-15.316	-47.5024	-42.2222			29.6946	-24.1055	126.591	2.05357
	-15.3153	-15.3153	-47.5024	-42.2222			29.6469	-10.3058	126.438	6.80147
	-15.31	-15.31	-47.5	-42.2149			29.638	-11.1062	126.438	28.556
	-15.3021	-15.3021	-47.5	-42.1733			29.6268	-32.2022	126.25	51.7361
	-15.2127	-15.2127	-47.5	-42.1672			29.5365	-38.2779	126.25	46.8786
	-15.2118	-15.2118	-47.5	-42.1474			29.5	-10.5966	125.714	46.8786
	-15.2027	-15.2027	-47.5	-42.0521			29.3372	-4.82535	125.714	83.3333
	-15.1894	-15.1894	-47.4694	-41.8171			29.2929	-19.3769	125.556	15.3846
	-15.1824	-15.1824	-47.4164	-41.7279			29.1667	-10.15	125.283	87.5544
	-15.1762	-15.1762	-47.3684	-41.6981			29.1667	-14.9113	125.157	17.4965
	-15.149	-15.149	-47.3684	-41.6667			29.1667	2.80547	125.139	46.9319
	-15.1209	-15.1209	-47.2729	-41.6667			29.1667	-7.73298	125.072	2.06897
	-15.0775	-15.0775	-47.1591	-41.6667			28.8636	-4.91069	125	5.11628
	-15.0437	-15.0437	-47.1591	-41.6667			28.7946	-15.2739	125	12.2222
	-14.9684	-14.9684	-47.1377	-41.6667			28.7744	-25.8905	125	19.5455
	-14.9413	-14.9413	-47.1264	-41.6667			28.7603	-13.443	125	26.1111
	-14.9103	-14.9103	-47.1154	-41.6667			28.7194	-22.9545	125	26.8056
	-14.8803	-14.8803	-47.1076	-41.6667			28.6025	2.51842	124.603	35.8333
	-14.8784	-14.8784	-47.1052	-41.6667			28.454	-5.93452	124.603	55.9091
	-14.8767	-14.8767	-47.0461	-41.6667			28.3158	-26.9052	124.545	60.5882
	-14.7335	-14.7335	-47.0307	-41.6667			28.2477	-4.88786	124.545	75.7143
	-14.6761	-14.6761	-46.9758	-41.6667			28.2143	-2.19803	124.545	83.8781
	-14.6699	-14.6699	-46.9643	-41.6667			28.1688	-1.18979	124.531	7.59895
	-14.6554	-14.6554	-46.9404	-41.6193			28.1429	-18.8509	124.531	28.0392
	-14.6518	-14.6518	-46.9129	-41.4875			27.9688	-12.1358	124.531	21.6588
	-14.6506	-14.6506	-46.875	-41.3793			27.9558	-4.93812	124.531	65.259
	-14.6398	-14.6398	-46.7711	-41.2319			27.6923	-24.2139	124.531	140.256
	-14.5551	-14.5551	-46.7591	-41.1813			27.6316	3.47821	124.167	4.55305
	-14.5546	-14.5546	-46.734	-41.1376			27.551	-24.9833	124.167	6.14035
	-14.5441	-14.5441	-46.7241	-41.1053			27.3846	-17.505	124.126	18.0451
	-14.5439	-14.5439	-46.7226	-41.1053			27.381	-12.8657	124.005	31.8658
	-14.5064	-14.5064	-46.6846	-41.1053			27.3541	-2.32812	123.333	3.95238
	-14.4997	-14.4997	-46.6723	-41.1053			27.1739	-27.7622	123.333	3.95238
	-14.4995	-14.4995	-46.6667	-41.0714			27.0833	-10.0396	123.158	34.6561
	-14.4725	-14.4725	-46.5476	-41.0714			27.0221	-10.5457	123.091	63.862
	-14.4568	-14.4568	-46.5304	-41.0559			26.8123	-1.73923	123.091	70.3668
	-14.4376	-14.4376	-46.5278	-41.0096			26.7974	-16.702	122.599	70.3668
	-14.4055	-14.4055	-46.5278	-41			26.7857	-21.2261	122.5	30.2586
	-14.402	-14.402	-46.4407	-40.9387			26.6667	-10.4898	122.5	-3.4188
	-14.3877	-14.3877	-46.4286	-40.9387			26.6234	-23.2184	122.149	8.03783
	-14.3796	-14.3796	-46.382	-40.9375			26.4706	-3.98611	122.115	19.6581
	-14.3792	-14.3792	-46.382	-40.8725			26.4323	-10.3795	121.974	21.4646
	-14.3579	-14.3579	-46.382	-40.8333			26.3736	-25.5234	121.786	48.0994
	-14.337	-14.337	-46.3436	-40.7692			26.3491	-2.19306	121.774	53.4722
	-14.3346	-14.3346	-46.2963	-40.7658			26.2987	-37.0242	121.667	58.8889
	-14.2817	-14.2817	-46.2292	-40.7407			26.25	-11.3223	121.389	115.451
	-14.252	-14.252	-46.1364	-40.7055			26.1463	-14.3318	121.361	126.389
	-14.2369	-14.2369	-46.1364	-40.6818			25.8685	20.5925	121.333	172.222
	-14.234	-14.234	-46.0569	-40.6757			25.8333	-32.9371	121.25	376.389
	-14.2207	-14.2207	-46.0526	-40.6562			25.7823	-6.71279	121.25	26.3287
	-14.2046	-14.2046	-46.0215	-40.6298			25.7812	-37.7245	121.154	17.1849
	-14.1999	-14.1999	-46.0131	-40.625			25.7143	-9.4715	121.154	56.6648
	-14.1933	-14.1933	-46	-40.625			25.7134	-9.22789	121.127	27.9789
	-14.1415	-14.1415	-45.9596	-40.625			25.7084	-26.7746	120.989	71.5686
	-14.1253	-14.1253	-45.9508	-40.625			25.6684	-18.6759	120.882	14.1822
	-14.1248	-14.1248	-45.8333	-40.4762			25.5793	-18.3436	120.877	11.8636
	-14.0984	-14.0984	-45.8333	-40.4499			25.4924	-15.2671	120.833	11.8636
	-14.0862	-14.0862	-45.8333	-40.3222			25.3571	-26.4429	120.676	11.8636
	-14.0452	-14.0452	-45.8333	-40.2965			25.3401	-24.0027	120.5	11.8636
	-14.0366	-14.0366	-45.8333	-40.2965			25.2233	-25.7043	120.407	13
	-14.035	-14.035	-45.8333	-40.2965			25.2078	-8.49541	120.095	87.8378
	-14.0313	-14.0313	-45.7018	-40.1455			25.1515	-26.8143	120.088	13.0392
	-14.0211	-14.0211	-45.5637	-40			25.1474	59.0261	120.056	32.5086
	-13.9902	-13.9902	-45.4012	-40			25	-7.45039	120	56.0692
	-13.9768	-13.9768	-45.3837	-40			24.9569	-31.3857	120	4.85413
	-13.9559	-13.9559	-45.3453	-40			24.8969	4.02415	120	28.9693
	-13.9476	-13.9476	-45.29	-40			24.8686	-6.44222	120	-12.5
	-13.92	-13.92	-45.2824	-40			24.7637	30.394	120	1.78571
	-13.8933	-13.8933	-45.2273	-40			24.7059	15.6613	120	14.7727
	-13.8892	-13.8892	-45.2162	-40			24.6321	13.898	120	14.7727
	-13.8877	-13.8877	-45.2067	-40			24.605	11.2334	119.643	14.7727
	-13.8425	-13.8425	-45.2067	-40			24.5768	11.8644	119.565	27.2727
	-13.7954	-13.7954	-45.0903	-40			24.5528	-9.14636	119.514	27.5
	-13.7683	-13.7683	-45.0839	-40			24.375	-22.7415	119.357	37.5
	-13.7681	-13.7681	-45.0511	-39.9263			24.2857	-11.7788	119.357	37.5
	-13.7663	-13.7663	-44.9849	-39.881			24.0783	-16.351	119.298	37.5
	-13.7654	-13.7654	-44.9699	-39.7436			24.0485	-19.2717	119.286	37.5
	-13.7541	-13.7541	-44.9675	-39.7059			23.8889	-21.0035	119.286	40.4412
	-13.7532	-13.7532	-44.9656	-39.5833			23.8825	15.7726	119.239	45.3125
	-13.7302	-13.7302	-44.9506	-39.5137			23.7701	-12.7957	119.167	51.1364
	-13.6924	-13.6924	-44.9405	-39.5085			23.75	-15.8212	118.403	59.9138
	-13.6747	-13.6747	-44.8631	-39.4318			23.668	-19.3207	118.333	64.7727
	-13.6692	-13.6692	-44.8236	-39.3939			23.4868	-18.7441	118.182	64.7727
	-13.6495	-13.6495	-44.7917	-39.3449			23.4375	-13.1193	118.182	73.8636
	-13.649	-13.649	-44.7781	-39.2857			23.3824	15.4816	118.182	129.167
	-13.6485	-13.6485	-44.7742	-39.2857			23.3333	-9.99474	118.182	195.833
	-13.6026	-13.6026	-44.7187	-39.2857			23.3022	-11.981	118.125	63.2753
	-13.5569	-13.5569	-44.7066	-39.2857			23.2988	8.02408	117.955	63.2753
	-13.5182	-13.5182	-44.6685	-39.2857			23.1579	-6.01755	117.692	63.2753
	-13.517	-13.517	-44.6259	-39.2361			23.0952	-5.86224	117.5	58.0975
	-13.4734	-13.4734	-44.6121	-39.1667			23.0882	19.8942	117.333	-5.73471
	-13.4391	-13.4391	-44.5938	-39.1667			23.0423	-1.88216	117.283	126.465
	-13.4309	-13.4309	-44.5513	-39.1496			23.0159	-11.919	117.236	62.6277
	-13.4267	-13.4267	-44.4606	-39.1081			22.7551	-17.0414	117.083	-2.04678
	-13.4239	-13.4239	-44.4085	-39.0909			22.6667	0.929714	117.063	39.6771
	-13.4181	-13.4181	-44.4085	-39.0797			22.6087	3.98594	116.923	52.2743
	-13.4138	-13.4138	-44.4085	-39.043			22.6087	-17.4601	116.923	6.58192
	-13.4026	-13.4026	-44.3746	-39.0278			22.3991	-17.7388	116.923	10.3226
	-13.3974	-13.3974	-44.3033	-38.9844			22.3563	18.4241	116.817	36.6667
	-13.391	-13.391	-44.274	-38.9793			22.3354	-4.67662	116.667	5.40639
	-13.3745	-13.3745	-44.2688	-38.978			22.3077	-23.1036	116.667	15.4858
	-13.3737	-13.3737	-44.251	-38.8889			22.1545	-20.147	116.364	7.79221
	-13.3435	-13.3435	-44.246	-38.8889			22.1489	34.8506	116.333	8.40909
	-13.3332	-13.3332	-44.1919	-38.8889			22.0833	-19.998	116.333	12.1701
	-13.3127	-13.3127	-44.1845	-38.8796			22.0443	1.69077	116.304	72.7273
	-13.2662	-13.2662	-44.183	-38.8393			22	17.0344	116.105	106.364
	-13.263	-13.263	-44.1071	-38.8198			21.9639	-23.0028	115.814	173.864
	-13.253	-13.253	-44.0405	-38.75			21.9298	40	115.56	186.364
	-13.2485	-13.2485	-44.0227	-38.75			21.8627	12.5	115.56	411.364
	-13.2465	-13.2465	-43.9869	-38.6568			21.8254	1.42857	115.45	-2.12644
	-13.2303	-13.2303	-43.9869	-38.6473			21.7292	-0.387597	115.205	12.6775
	-13.2134	-13.2134	-43.75	-38.6364			21.7021	-1.48026	115.205	36
	-13.2055	-13.2055	-43.75	-38.5417			21.6667	-2.08333	115.01	76.8089
	-13.1962	-13.1962	-43.75	-38.5135			21.6392	-8.65922	115	33.4584
	-13.1802	-13.1802	-43.75	-38.4788			21.6229	-9.09091	115	30.0096
	-13.171	-13.171	-43.75	-38.4785			21.6028	-11.5196	115	80.0517
	-13.1681	-13.1681	-43.75	-38.4615			21.5326	-14.2857	115	18.092
	-13.1014	-13.1014	-43.75	-38.4615			21.3462	-14.8148	114.881	2.38095
	-13.0908	-13.0908	-43.75	-38.4615			21.2788	-15.1515	114.757	3.30688
	-13.0691	-13.0691	-43.75	-38.4168			21.2374	-15.2222	114.667	6.76692
	-13.046	-13.046	-43.75	-38.414			21.2273	-17.9487	114.52	9.08385
	-13.0394	-13.0394	-43.75	-38.4009			21.1406	-21.1679	114.444	20.0893
	-13.0369	-13.0369	-43.75	-38.3523			21.0783	-21.7949	114.375	20.5182
	-13.0344	-13.0344	-43.75	-38.3333			21.0729	-22.2222	114.375	27.381
	-13.0224	-13.0224	-43.6012	-38.3333			21.0714	-23.7903	114.373	31.1688
	-13.0106	-13.0106	-43.5897	-38.3333			20.9756	-24.2857	114.286	73.5931
	-12.9898	-12.9898	-43.5379	-38.3333			20.9062	-25	113.963	298.214
	-12.9861	-12.9861	-43.4289	-38.3333			20.7692	-26.4706	113.866	9.61283
	-12.9632	-12.9632	-43.4133	-38.2952			20.7265	-29.2553	113.835	49.1081
	-12.9419	-12.9419	-43.3973	-38.25			20.7201	-30.9322	113.617	135.484
	-12.9351	-12.9351	-43.3246	-38.2386			20.5529	-31.25	113.542	60.4545
	-12.9313	-12.9313	-43.2886	-38.1151			20.5026	-31.4356	113.475	-1.62037
	-12.9021	-12.9021	-43.2886	-38.11			20.4923	-34.0909	113.446	54.119
	-12.862	-12.862	-43.2886	-38.0952			20.4762	-34.5455	113.431	55.2579
	-12.8514	-12.8514	-43.2701	-38.0952			20.4464	-38.4058	113.341	150.417
	-12.837	-12.837	-43.2674	-38.0952			20.2957	5.18014	113.333	17.2496
	-12.8211	-12.8211	-43.2017	-38.0769			20.2839	2.48119	113.333	17.2496
	-12.807	-12.807	-43.1934	-38.0208			20.2801	-26.6334	113.027	1.96078
	-12.7967	-12.7967	-43.192	-38.0131			20.231	-7.4149	113.024	92.7266
	-12.7691	-12.7691	-43.1846	-37.944			20.0893	16.6635	112.867	2.38414
	-12.7635	-12.7635	-43.1722	-37.9167			19.9612	-20.1374	112.867	2.38414
	-12.7543	-12.7543	-43.1235	-37.8462			19.9405	-1.65343	112.727	2.38414
	-12.7368	-12.7368	-43.0769	-37.8445			19.824	-3.79436	112.642	18.9352
	-12.7124	-12.7124	-43.007	-37.7893			19.7794	24.3554	112.5	71.3921
	-12.661	-12.661	-42.9589	-37.7717			19.664	-3.36906	112.5	8.38637
	-12.6438	-12.6438	-42.8571	-37.7203			19.5565	-32.2262	112.5	3.9759
	-12.6231	-12.6231	-42.8571	-37.6715			19.4998	-24.6568	112.5	4.64286
	-12.5675	-12.5675	-42.8571	-37.6656			19.4545	-6.30216	112.393	26.6667
	-12.4413	-12.4413	-42.8571	-37.6596			19.4022	126.466	112.393	35
	-12.4195	-12.4195	-42.8226	-37.6453			19.3182	-13.6738	112.393	43.5106
	-12.4004	-12.4004	-42.803	-37.5			19.3103	1.16692	111.879	102.857
	-12.3929	-12.3929	-42.7788	-37.5			19.2424	-27.4932	111.879	111.389
	-12.3785	-12.3785	-42.5926	-37.5			19.2188	-22.5409	111.879	435
	-12.3546	-12.3546	-42.5874	-37.5			19.1986	2.24425	111.879	25.6944
	-12.3511	-12.3511	-42.5	-37.5			18.8889	-14.768	111.879	44.9675
	-12.331	-12.331	-42.5	-37.5			18.8889	-22.0268	111.842	7.75558
	-12.3098	-12.3098	-42.5	-37.5			18.847	-3.02142	111.667	23.0179
	-12.2291	-12.2291	-42.4944	-37.5			18.8092	-5.09118	111.651	222.283
	-12.2225	-12.2225	-42.4107	-37.5			18.7815	-10.1876	111.48	39.0526
	-12.1701	-12.1701	-42.3946	-37.5			18.7806	-23.6658	111.48	-4.67033
	-12.1375	-12.1375	-42.3737	-37.5			18.7802	-7.74829	111.471	26.7672
	-12.1265	-12.1265	-42.3611	-37.5			18.72	2.58102	111.429	6.875
	-12.0589	-12.0589	-42.3448	-37.5			18.5714	-2.9279	111.429	25.2841
	-12.0432	-12.0432	-42.2973	-37.5			18.3597	-34.1749	111.429	71.875
	-12.0086	-12.0086	-42.2877	-37.5			18.3193	-23.2841	111.273	58.8951
	-11.9458	-11.9458	-42.274	-37.5			18.25	-32.1512	111.25	146.711
	-11.9119	-11.9119	-42.27	-37.5			18.1901	-16.3818	111.25	69.9797
	-11.9002	-11.9002	-42.2622	-37.5			18.1818	-25.2338	111.202	1.45283
	-11.8644	-11.8644	-42.2093	-37.5			18.1004	-3.40515	111.053	13.6652
	-11.8618	-11.8618	-42.1946	-37.5			18.0952	-37.9405	111.05	26.5847
	-11.8514	-11.8514	-42.185	-37.5			17.9762	-17.5096	110.952	60.0996
	-11.8401	-11.8401	-42.1569	-37.5			17.9412	-1.24947	110.909	-3.34615
	-11.8222	-11.8222	-42.1244	-37.5			17.6233	-11.43	110.833	17.5285
	-11.8211	-11.8211	-42.101	-37.5			17.5583	-25.4343	110.802	-16.6667
	-11.8082	-11.8082	-42.0833	-37.5			17.5	-11.5612	110.802	-9.16667
	-11.7873	-11.7873	-42	-37.5			17.5	-15.8904	110.714	-4.62963
	-11.7777	-11.7777	-41.9331	-37.5			17.4964	-23.722	110.714	-3.20513
	-11.7684	-11.7684	-41.8793	-37.5			17.3998	-5.24355	110.714	-2.08333
	-11.7624	-11.7624	-41.875	-37.364			17.3871	-26.1477	110.667	0
	-11.7575	-11.7575	-41.7874	-37.2824			17.2581	-4.40751	110.652	2.39808
	-11.7348	-11.7348	-41.7847	-37.2768			17.2515	-27.3929	110.632	2.77778
	-11.7261	-11.7261	-41.7792	-37.2222			17.2222	-0.0120482	110.625	2.77778
	-11.7256	-11.7256	-41.7609	-37.1978			17.1739	-30.1809	110.606	5.70175
	-11.7215	-11.7215	-41.6667	-37.1795			17.0933	-19.8654	110.606	5.70175
	-11.7118	-11.7118	-41.6667	-37.1345			16.8998	-21.2625	110.501	5.70175
	-11.7085	-11.7085	-41.6667	-37.1345			16.8421	-38.4462	110.357	6.01852
	-11.66	-11.66	-41.6667	-37.1345			16.8203	-7.07812	110.273	8.33333
	-11.6577	-11.6577	-41.6667	-37.1281			16.8182	-13.7276	110	10.6061
	-11.649	-11.649	-41.6667	-37.117			16.8011	-17.1565	110	10.6061
	-11.6463	-11.6463	-41.6667	-37.1053			16.5775	-24.5235	110	11.2745
	-11.6293	-11.6293	-41.6667	-37.0915			16.4583	-37.6576	110	11.3333
	-11.6275	-11.6275	-41.6176	-37.0192			16.4583	-28.5857	110	16.1985
	-11.6114	-11.6114	-41.5909	-36.9048			16.4336	4.50041	110	20.8333
	-11.5881	-11.5881	-41.5152	-36.9048			16.4286	1.14754	110	49.2424
	-11.5701	-11.5701	-41.4826	-36.8684			16.3892	-27.8455	110	59.1954
	-11.5651	-11.5651	-41.4773	-36.8647			16.2038	-37.8795	109.936	60.8333
	-11.56	-11.56	-41.4625	-36.7584			16.1482	-10.584	109.936	67.7083
	-11.5549	-11.5549	-41.4625	-36.7521			15.8616	4.47636	109.861	67.7083
	-11.5041	-11.5041	-41.4625	-36.749			15.8333	-15.1201	109.848	120.833
	-11.4899	-11.4899	-41.4343	-36.7404			15.7895	8.3172	109.524	128.788
	-11.4408	-11.4408	-41.4343	-36.7063			15.7891	-17.6632	109.524	191.667
	-11.4245	-11.4245	-41.4251	-36.7029			15.6893	-23.897	109.524	208.333
	-11.4018	-11.4018	-41.3889	-36.6667			15.6667	-39.612	109.375	218.333
	-11.3679	-11.3679	-41.3729	-36.5751			15.6469	5.58825	109.263	283.333
	-11.3664	-11.3664	-41.3729	-36.5138			15.5357	-8.89877	109.199	345.833
	-11.3636	-11.3636	-41.366	-36.5094			15.5351	-25.9212	109.143	45.3661
	-11.3358	-11.3358	-41.3121	-36.4743			15.4558	-1.74178	109.143	55.7612
	-11.3335	-11.3335	-41.25	-36.4286			15.4041	-13.0447	109.052	15.9515
	-11.3133	-11.3133	-41.1767	-36.3566			15.3533	-10.4496	109.04	-0.231092
	-11.3108	-11.3108	-41.1767	-36.3207			15.3333	3.10697	109	32.8571
	-11.279	-11.279	-41.1453	-36.25			15.192	-28.5042	108.857	90.6158
	-11.2594	-11.2594	-41.1243	-36.25			15.003	-13.842	108.821	90.6158
	-11.2463	-11.2463	-41.0963	-36.1872			15	-28.9659	108.75	45.3125
	-11.2461	-11.2461	-41.0836	-36.1869			15	6.23077	108.75	14.154
	-11.2369	-11.2369	-41.0714	-36.1854			15	-16.4834	108.571	7.69231
	-11.1867	-11.1867	-41.0714	-36.1345			14.8649	-24.6472	108.333	45.8999
	-11.1643	-11.1643	-41.0714	-36.1111			14.8148	-3.53617	108.333	90.4509
	-11.1309	-11.1309	-41.0714	-36.1024			14.797	-13.2558	108.333	-2.24277
	-11.1172	-11.1172	-40.9722	-36.0566			14.7755	-13.8601	108.333	82.6087
	-11.0992	-11.0992	-40.9251	-36.0566			14.7436	-1.11982	108.333	54.6019
	-11.0861	-11.0861	-40.9091	-36.0165			14.7436	-30.8853	108.232	-0.109745
	-11.0759	-11.0759	-40.9091	-35.958			14.6825	-7.83374	108.205	0.291872
	-11.0702	-11.0702	-40.9091	-35.9305			14.6053	-12.071	108.105	20.4482
	-11.0698	-11.0698	-40.903	-35.9195			14.4765	-32.4869	108	32.3529
	-11.045	-11.045	-40.8781	-35.8547			14.4643	20.7798	107.955	82.3529
	-11.0321	-11.0321	-40.8667	-35.8333			14.4587	-32.9765	107.861	80.9048
	-11.0185	-11.0185	-40.8062	-35.7639			14.4303	-15.3205	107.861	41.3006
	-11.0108	-11.0108	-40.793	-35.7407			14.3261	-21.8983	107.616	50.1429
	-10.9453	-10.9453	-40.7895	-35.7407			14.292	47.8027	107.5	68.5065
	-10.9404	-10.9404	-40.7895	-35.7143			14.2247	-16.5007	107.491	75
	-10.937	-10.937	-40.6765	-35.7143			14.1667	-3.65713	107.436	91.267
	-10.9087	-10.9087	-40.6527	-35.6081			14.1463	-20.3507	107.396	8.73611
	-10.9087	-10.9087	-40.6361	-35.5769			14.0504	-15.9958	107.292	9.08333
	-10.8724	-10.8724	-40.6323	-35.5556			14	-24.8419	107.292	49.8571
	-10.8338	-10.8338	-40.625	-35.5438			13.913	-18.2441	107.292	202.833
	-10.8182	-10.8182	-40.5975	-35.514			13.8889	-7.67755	107.292	1.38889
	-10.8062	-10.8062	-40.5791	-35.5109			13.8632	-1.86324	107.292	16.0091
	-10.7846	-10.7846	-40.4762	-35.4982			13.863	-33.7915	107.083	41.5043
	-10.7671	-10.7671	-40.4762	-35.4348			13.6885	1.1428	107.005	-8.5044
	-10.7426	-10.7426	-40.4514	-35.4167			13.6876	-32.3995	106.961	-7.24432
	-10.7192	-10.7192	-40.4142	-35.4167			13.6765	-12.3063	106.868	-7.24432
	-10.6961	-10.6961	-40.3846	-35.4167			13.5792	-1.40395	106.868	-1.51515
	-10.6688	-10.6688	-40.3345	-35.4167			13.4454	17.5999	106.809	-1.51515
	-10.6539	-10.6539	-40.3345	-35.3846			13.4375	-22.4334	106.809	-0.126263
	-10.6529	-10.6529	-40.2654	-35.2273			13.3929	-28.6945	106.809	2.40642
	-10.6208	-10.6208	-40.2654	-35.222			13.3684	-10.5526	106.667	15.8182
	-10.6151	-10.6151	-40.2197	-35.2211			13.2577	-27.772	106.667	53.961
	-10.5947	-10.5947	-40.1993	-35.2163			13.2549	-12.6805	106.605	56.8182
	-10.5904	-10.5904	-40.1304	-35.2138			13.1667	-23.2415	106.551	15.7643
	-10.5381	-10.5381	-40.1237	-35.1642			13.1516	-18.1433	106.429	15.7643
	-10.5281	-10.5281	-40.121	-35.119			12.9724	-22.0977	106.404	113.087
	-10.5243	-10.5243	-40.0758	-35.1054			12.9006	-8.50228	106.404	65
	-10.4922	-10.4922	-40.0758	-35.0735			12.8571	-20.958	106.377	18.7539
	-10.4795	-10.4795	-40.0758	-35.0547			12.8436	-13.862	106.25	10.7456
	-10.407	-10.407	-40.0746	-35			12.7815	-9.57381	106.25	81.5789
	-10.406	-10.406	-40.0568	-35			12.686	-5.46319	106	121.579
	-10.3995	-10.3995	-40.0485	-35			12.6538	-4.30775	105.764	7.43414
	-10.3861	-10.3861	-40.0215	-35			12.5926	-25.4384	105.714	37.3168
	-10.365	-10.365	-40.004	-35			12.5529	-7.12081	105.714	-4.00075
	-10.3623	-10.3623	-40.0024	-35			12.5313	-17.8183	105.556	54.2129
	-10.3558	-10.3558	-40	-35			12.4958	0.524379	105.476	-4.23775
	-10.3087	-10.3087	-40	-35			12.2634	-9.78522	105.278	24.4815
	-10.2906	-10.2906	-40	-34.8684			12.1964	32.7575	105.256	28.7037
	-10.2837	-10.2837	-39.9695	-34.8684			12.0202	-29.7591	105.208	32.5155
	-10.2489	-10.2489	-39.9554	-34.8624			12.0027	-20.4117	105.028	13.3953
	-10.2459	-10.2459	-39.9484	-34.8528			12	-20.5165	105	41.9815
	-10.2414	-10.2414	-39.9351	-34.8291			11.9828	-3.8184	105	-5.11364
	-10.2266	-10.2266	-39.9121	-34.8214			11.9414	-28.5394	105	-2.08333
	-10.177	-10.177	-39.9089	-34.8214			11.9348	-34.6462	105	-1.5625
	-10.1544	-10.1544	-39.9038	-34.8214			11.9314	31.6593	105	-0.271739
	-10.1417	-10.1417	-39.8937	-34.8214			11.928	-0.410131	104.677	2.40385
	-10.1211	-10.1211	-39.881	-34.8039			11.9271	-12.7589	104.677	2.40385
	-10.1181	-10.1181	-39.8265	-34.7968			11.875	16.0232	104.677	6.85976
	-10.1035	-10.1035	-39.7899	-34.7858			11.8092	-0.0321101	104.659	6.96429
	-10.0893	-10.0893	-39.7875	-34.7826			11.7997	-23.018	104.611	6.96429
	-10.0653	-10.0653	-39.7276	-34.7619			11.7668	-25.3656	104.545	6.96429
	-10.0349	-10.0349	-39.7276	-34.6875			11.6935	-18.2394	104.545	7.38636
	-10.0324	-10.0324	-39.7273	-34.6861			11.6667	-13.7315	104.524	17.5658
	-10.021	-10.021	-39.7273	-34.672			11.5841	-18.3021	104.444	17.5658
	-10.0084	-10.0084	-39.7094	-34.6667			11.532	-11.8864	104.444	17.5658
	-9.99374	-9.99374	-39.7059	-34.6154			11.4118	-19.5925	104.31	17.5658
	-9.98494	-9.98494	-39.7052	-34.6062			11.2121	-16.2723	104.286	17.5658
	-9.98377	-9.98377	-39.6938	-34.589			11.1806	-10.982	104.167	17.5658
	-9.98042	-9.98042	-39.6182	-34.5833			11.1391	-18.3106	104.137	17.5658
	-9.96706	-9.96706	-39.5833	-34.492			11.0578	-29.6252	103.902	38.6029
	-9.96093	-9.96093	-39.5833	-34.4408			10.9375	-35.108	103.846	54.1667
	-9.90858	-9.90858	-39.5444	-34.4408			10.9211	-37.7046	103.75	61.4826
	-9.90412	-9.90412	-39.543	-34.4408			10.9067	-9.90185	103.75	88.6574
	-9.8612	-9.8612	-39.5238	-34.421			10.8466	-11.3736	103.704	38.2167
	-9.84567	-9.84567	-39.5227	-34.3794			10.8333	9.09306	103.704	2.04711
	-9.83758	-9.83758	-39.4575	-34.3794			10.7812	-25.5243	103.704	35.1321
	-9.83027	-9.83027	-39.4288	-34.375			10.7143	-11.9827	103.684	6.57407
	-9.81564	-9.81564	-39.3851	-34.375			10.7095	-17.3219	103.571	0.988488
	-9.79703	-9.79703	-39.3781	-34.375			10.6216	-28.9821	103.548	181.081
	-9.77264	-9.77264	-39.359	-34.3565			10.559	-21.5625	103.495	-9.37648
	-9.76717	-9.76717	-39.3587	-34.345			10.5556	3.53654	103.495	-9.37648
	-9.72001	-9.72001	-39.3447	-34.2978			10.4839	-23.6318	103.333	-9.37648
	-9.6081	-9.6081	-39.3447	-34.2857			10.4631	-37.5349	103.281	-9.37648
	-9.59166	-9.59166	-39.3342	-34.1739			10.3778	-2.01128	103.151	-9.37648
	-9.57895	-9.57895	-39.3204	-34.1622			10.364	-29.2018	102.912	44.5887
	-9.56756	-9.56756	-39.2616	-34.1457			10.3463	-4.18042	102.857	50.1832
	-9.52874	-9.52874	-39.2544	-34.1393			10.1883	-6.97996	102.857	68.4524
	-9.50227	-9.50227	-39.2531	-34.1393			10.0962	-22.213	102.778	72.619
	-9.48747	-9.48747	-39.2481	-34.1393			10.0907	79.131	102.747	22.7871
	-9.44569	-9.44569	-39.2481	-34.1393			10.0844	73.4337	102.727	36.2395
	-9.39036	-9.39036	-39.1768	-34.0909			10.0676	7.46429	102.727	35.7101
	-9.35772	-9.35772	-39.1633	-34.0909			10.0271	-17	102.727	46.4644
	-9.34189	-9.34189	-39.1444	-34.0909			10.0149	-32.728	102.711	28.291
	-9.33691	-9.33691	-39.1444	-34.0822			10	-34.6511	102.647	-10.4072
	-9.30801	-9.30801	-39.1392	-34.0196			9.9965	-6.60456	102.583	39.8601
	-9.30571	-9.30571	-39.0734	-34.004			9.98947	6.15782	102.5	52.1978
	-9.30417	-9.30417	-39.0561	-33.999			9.92047	-21.8318	102.493	205.769
	-9.29512	-9.29512	-39.0473	-33.9744			9.89305	-36.6042	102.396	7.54355
	-9.28228	-9.28228	-39.0358	-33.9744			9.87179	-41.9384	102.331	48.1977
	-9.23328	-9.23328	-39.0295	-33.9523			9.72222	-38.6603	102.222	-5.29819
	-9.14305	-9.14305	-38.9853	-33.9411			9.71591	-0.0378788	102.083	-6.82309
	-9.13869	-9.13869	-38.9566	-33.8535			9.69925	-9.31395	102.027	-6.82309
	-9.12343	-9.12343	-38.9127	-33.8522			9.63637	18.3523	102	-3.59079
	-9.10229	-9.10229	-38.9055	-33.8235			9.54545	-19.3566	102	22.9798
	-9.09234	-9.09234	-38.8753	-33.7693			9.4745	-24.5065	101.786	8.76649
	-9.05454	-9.05454	-38.8575	-33.75			9.45139	-25.0385	101.786	27.5877
	-9.05212	-9.05212	-38.8393	-33.75			9.44322	-29.4077	101.711	114.281
	-9.03024	-9.03024	-38.7851	-33.7328			9.28571	10.6318	101.667	33.5653
	-9.02944	-9.02944	-38.7851	-33.7302			9.28571	-17.0844	101.625	-3.67063
	-9.02748	-9.02748	-38.7851	-33.6957			9.27602	-21.3726	101.554	41.1175
	-9.01798	-9.01798	-38.75	-33.6957			9.21569	-10.9604	101.25	-2.48349
	-9.01645	-9.01645	-38.7338	-33.6447			9.02098	13.7536	101.167	-2.48349
	-9.01228	-9.01228	-38.7338	-33.5977			8.99523	-3.6109	101.111	19.3992
	-8.98218	-8.98218	-38.7193	-33.5849			8.96774	-8.42271	101.071	31.3984
	-8.9769	-8.9769	-38.6914	-33.5784			8.85491	-24.133	100.87	11.7914
	-8.96484	-8.96484	-38.6647	-33.5714			8.78788	-20.4421	100.838	15.968
	-8.92996	-8.92996	-38.6359	-33.5417			8.71795	-13.5015	100.838	-20
	-8.92494	-8.92494	-38.6359	-33.5249			8.65385	-5.39747	100.833	-11.129
	-8.9218	-8.9218	-38.5965	-33.5206			8.54167	-28.4496	100.789	-9.28571
	-8.92153	-8.92153	-38.5908	-33.4542			8.4596	38.7092	100.758	-6.80556
	-8.91831	-8.91831	-38.5881	-33.3546			8.41734	-21.3247	100.758	-2.14286
	-8.91714	-8.91714	-38.5714	-33.3469			8.19892	-26.1905	100.588	-2.14286
	-8.89998	-8.89998	-38.5702	-33.3333			8.08959	-9.51087	100.556	-2.14286
	-8.87461	-8.87461	-38.5688	-33.3333			8.0848	-17.2688	100.37	-0.952381
	-8.86815	-8.86815	-38.5451	-33.3333			8.07936	-35.3759	100.37	-0.208333
	-8.86471	-8.86471	-38.5451	-33.3333			8.03571	19.2641	100.357	5.75758
	-8.81016	-8.81016	-38.5451	-33.3333			7.969	-21.9181	100.35	7.08333
	-8.78512	-8.78512	-38.5329	-33.3333			7.87879	-12.9646	100.032	7.41935
	-8.75134	-8.75134	-38.5143	-33.3333			7.85714	9.85759	100.032	21.0714
	-8.72804	-8.72804	-38.5143	-33.3333			7.85714	-24.9757	100.032	36.4516
	-8.72714	-8.72714	-38.5143	-33.3333			7.83281	-35.8644	100	42.5
	-8.70013	-8.70013	-38.509	-33.3333			7.77389	1.22223	100	47.6471
	-8.68873	-8.68873	-38.4988	-33.3333			7.7733	-18.9326	100	59.1667
	-8.66047	-8.66047	-38.4912	-33.3333			7.66972	-18.1798	100	102.727
	-8.62311	-8.62311	-38.4804	-33.3333			7.66667	2.15905	100	5.77691
	-8.60445	-8.60445	-38.4722	-33.3333			7.64033	-26.4488	100	4.54466
	-8.58406	-8.58406	-38.4416	-33.2994			7.59091	8.57591	99.875	15.6937
	-8.58378	-8.58378	-38.4375	-33.2418			7.56434	-28.5298	99.7222	15.6937
	-8.56788	-8.56788	-38.4335	-33.2002			7.53968	-13.0885	99.4737	10.6121
	-8.51115	-8.51115	-38.4013	-33.1472			7.5	-0.0454545	99.4565	37.422
	-8.48974	-8.48974	-38.3356	-33.1413			7.5	-14.6836	99.4444	-3.49116
	-8.47263	-8.47263	-38.3333	-33.125			7.40741	-16.9809	99.4302	66.5614
	-8.47076	-8.47076	-38.3313	-33.0616			7.31707	-25.8147	99.4118	75.2546
	-8.42832	-8.42832	-38.3313	-33.0552			7.3124	-27.3182	99.3684	4.24937
	-8.41933	-8.41933	-38.3278	-32.9986			7.24638	-35.5718	99.2994	4.24937
	-8.41639	-8.41639	-38.3102	-32.9986			7.18615	2.22701	99.1129	44.9243
	-8.39602	-8.39602	-38.2809	-32.967			7.14286	-10.4061	98.8218	-4.68531
	-8.36918	-8.36918	-38.2664	-32.967			7.12963	-11.5976	98.75	15.2597
	-8.36546	-8.36546	-38.2184	-32.9137			6.90339	-25.8524	98.7479	52.2813
	-8.35072	-8.35072	-38.2015	-32.8776			6.89516	4.16182	98.7037	44.3994
	-8.34669	-8.34669	-38.1997	-32.8571			6.74603	-23.8312	98.6957	41.804
	-8.34586	-8.34586	-38.1757	-32.8571			6.68831	-2.44013	98.6022	89.5077
	-8.25951	-8.25951	-38.1316	-32.8114			6.66667	-10.1383	98.5195	-10.798
	-8.24459	-8.24459	-38.125	-32.6737			6.64734	-4.88529	98.4314	18.0836
	-8.2363	-8.2363	-38.0849	-32.6707			6.25	-16.97	98.3333	45.7543
	-8.23581	-8.23581	-38.0718	-32.6707			6.23635	-12.8131	98.3333	72.4685
	-8.22844	-8.22844	-38.0718	-32.6707			6.23123	-21.6692	98.3333	-3.38196
	-8.20491	-8.20491	-38.0458	-32.6577			6.18037	-14.9127	98.2855	0.931966
	-8.14842	-8.14842	-38.0252	-32.6481			6.11221	0.427318	98.2143	-3.33333
	-8.14168	-8.14168	-38.0252	-32.6047			6.11111	-12.2285	98.2051	-3.33333
	-8.09268	-8.09268	-37.9902	-32.5882			6.10816	-29.4242	98.1395	34.1088
	-8.07529	-8.07529	-37.9766	-32.5529			6.07843	-21.7031	98.0316	-16.1458
	-8.03099	-8.03099	-37.949	-32.5398			5.96491	-2.57073	98.008	-5.20833
	-8.02923	-8.02923	-37.9462	-32.5398			5.96386	-8.24672	97.7778	-5.20833
	-8.01742	-8.01742	-37.9013	-32.5279			5.95813	-9.05	97.7273	-5.20833
	-8.0041	-8.0041	-37.8968	-32.5			5.86957	-28.6214	97.6923	-5.20833
	-7.98349	-7.98349	-37.8968	-32.3864			5.83209	-1.8364	97.6923	-1.38889
	-7.96686	-7.96686	-37.8937	-32.3761			5.75629	-30.2982	97.6852	32.2917
	-7.96084	-7.96084	-37.7828	-32.348			5.68694	-2.9929	97.6275	32.2917
	-7.95624	-7.95624	-37.7601	-32.3235			5.66667	-4.55483	97.6275	32.2917
	-7.95222	-7.95222	-37.753	-32.3109			5.65476	-24.2241	97.5	36.4583
	-7.94525	-7.94525	-37.7502	-32.3101			5.48507	22.0406	97.5	119.167
	-7.93105	-7.93105	-37.7491	-32.3032			5.26316	-25.0527	97.5	133.333
	-7.91945	-7.91945	-37.7138	-32.2581			5.20161	8.22628	97.4057	404.167
	-7.89825	-7.89825	-37.7028	-32.2545			5.10417	-29.2197	97.3529	22.9968
	-7.88934	-7.88934	-37.6786	-32.2545			5.05003	-6.39648	97.3529	33.8775
	-7.88261	-7.88261	-37.6396	-32.2066			5.02451	9.03734	97.3529	33.8775
	-7.86627	-7.86627	-37.6114	-32.1928			5.01131	1.29778	97.2917	7.03226
	-7.85225	-7.85225	-37.5993	-32.1429			5	-22.8797	97.2488	52.4698
	-7.79011	-7.79011	-37.5879	-32.1429			5	12.446	97.2488	23.2163
	-7.78973	-7.78973	-37.5828	-32.1429			5	-25.6764	97.2488	3.94737
	-7.77416	-7.77416	-37.5784	-32.1429			4.97036	2.88712	97.2488	4.65159
	-7.76518	-7.76518	-37.575	-32.1429			4.92063	-10.5807	97.2222	6.44737
	-7.73497	-7.73497	-37.5518	-32.1429			4.89418	-30.5422	97.0833	46.4474
	-7.7259	-7.7259	-37.5	-32.1099			4.84082	-25.1104	97	57.2807
	-7.71653	-7.71653	-37.5	-32.107			4.83871	-29.7422	96.9697	21.1827
	-7.677	-7.677	-37.5	-32.0777			4.79362	60.5512	96.9444	21.25
	-7.6632	-7.6632	-37.5	-32.0388			4.72028	-13.3079	96.9444	21.25
	-7.57576	-7.57576	-37.5	-31.9841			4.64851	-22.0145	96.875	59.6425
	-7.56793	-7.56793	-37.5	-31.9841			4.58774	-9.14646	96.8333	9.61538
	-7.5423	-7.5423	-37.5	-31.9804			4.55163	-31.3056	96.6667	89.9573
	-7.50797	-7.50797	-37.5	-31.98			4.52381	-34.3413	96.6667	17.4242
	-7.47366	-7.47366	-37.5	-31.9579			4.46852	-38.6632	96.6667	17.8123
	-7.46599	-7.46599	-37.5	-31.9444			4.39716	-32.6204	96.6592	-0.166779
	-7.46431	-7.46431	-37.5	-31.9444			4.3807	-14.0808	96.6442	-0.166779
	-7.44615	-7.44615	-37.5	-31.9048			4.35484	-16.1983	96.561	-3.65998
	-7.44302	-7.44302	-37.5	-31.8915			4.3381	-11.7143	96.4706	-2.67857
	-7.43459	-7.43459	-37.5	-31.8182			4.26267	-8.74364	96.4103	1.82724
	-7.39095	-7.39095	-37.5	-31.8182			4.23077	-31.9202	96.3953	6.69643
	-7.38969	-7.38969	-37.5	-31.8182			4.13895	-27.9989	96.337	13.9881
	-7.3853	-7.3853	-37.5	-31.8027			4.10839	-12.4881	96.3294	15.5907
	-7.37338	-7.37338	-37.5	-31.7603			4.05993	-23.9144	96.2963	28.5714
	-7.29179	-7.29179	-37.5	-31.7223			3.9372	-26.5289	96.1891	503.571
	-7.27575	-7.27575	-37.5	-31.6893			3.87097	-32.5053	96.0526	29.2075
	-7.27061	-7.27061	-37.5	-31.6667			3.85714	-32.1734	96.0526	40.404
	-7.22581	-7.22581	-37.5	-31.6667			3.80952	-30.3738	95.8333	17.1638
	-7.18849	-7.18849	-37.4855	-31.6667			3.78788	-31.877	95.7692	37.553
	-7.15805	-7.15805	-37.4785	-31.6667			3.75	3.31951	95.7436	-8.85566
	-7.09087	-7.09087	-37.471	-31.6502			3.60577	6.8853	95.7143	-4.95495
	-7.08295	-7.08295	-37.4613	-31.6489			3.57143	-16.6579	95.6597	-4.95495
	-7.07985	-7.07985	-37.4395	-31.644			3.56579	-12.4984	95.625	-4.95495
	-7.04524	-7.04524	-37.4395	-31.644			3.54251	-6.72682	95.581	-4.95495
	-7.04339	-7.04339	-37.4364	-31.6439			3.54191	-3.18524	95.5769	-4.95495
	-7.03346	-7.03346	-37.3884	-31.635			3.49265	-10.568	95.5314	-4.95495
	-7.03183	-7.03183	-37.3369	-31.625			3.33333	-16.0803	95.5128	42.7919
	-7.00868	-7.00868	-37.3369	-31.6231			3.33333	-0.604348	95.4749	-3.73737
	-6.9585	-6.9585	-37.3214	-31.6176			3.33333	-36.9934	95.4749	33.4889
	-6.95154	-6.95154	-37.3148	-31.6038			3.33333	-29.4005	95.3869	-9.95051
	-6.94863	-6.94863	-37.2642	-31.5966			3.24675	-15.7058	95.1389	2.87625
	-6.92952	-6.92952	-37.2439	-31.5595			3.17402	-8.82587	95	25.261
	-6.89253	-6.89253	-37.2006	-31.4917			3.16206	33.4121	95	34.9338
	-6.87369	-6.87369	-37.1397	-31.4651			3.15789	4.51067	95	0.0568182
	-6.87053	-6.87053	-37.12	-31.4533			3.06122	-25.2762	95	0.0568182
	-6.84601	-6.84601	-37.1161	-31.4444			3.01832	23.8576	95	23.1818
	-6.81912	-6.81912	-37.1161	-31.4349			2.9972	-4.65126	95	-10.3885
	-6.80796	-6.80796	-37.1037	-31.4301			2.93738	-12.5636	95	-4.92585
	-6.80144	-6.80144	-37.069	-31.4204			2.91667	-24.2212	95	-4.92585
	-6.79285	-6.79285	-37.0588	-31.4135			2.84848	0.40324	95	2.6348
	-6.75495	-6.75495	-37.043	-31.4039			2.77256	-28.1133	95	54.125
	-6.75036	-6.75036	-37.0382	-31.3725			2.68817	-39.2312	95	153.125
	-6.74959	-6.74959	-37.0323	-31.3675			2.66667	-28.4436	94.7628	46.75
	-6.74089	-6.74089	-37.0232	-31.3619			2.51899	-18.732	94.7343	-1.60428
	-6.73351	-6.73351	-37.0232	-31.2997			2.51571	-27.7052	94.6155	6.06618
	-6.62669	-6.62669	-36.9918	-31.2634			2.51503	-25.2992	94.5192	28.6707
	-6.60524	-6.60524	-36.9657	-31.25			2.5	2.31516	94.5192	28.6707
	-6.59974	-6.59974	-36.9565	-31.25			2.45367	-13.011	94.3557	41.0855
	-6.57936	-6.57936	-36.9452	-31.25			2.40558	-14.8279	94.1667	9.54861
	-6.57135	-6.57135	-36.9199	-31.25			2.37037	-8.81618	94.1667	26.6414
	-6.56017	-6.56017	-36.909	-31.25			2.28365	-14.6498	94.1667	39.8746
	-6.55315	-6.55315	-36.9066	-31.25			2.27273	-20.1371	94.0657	50.8547
	-6.52904	-6.52904	-36.9048	-31.25			2.27273	-24.4853	94.0657	57.8036
	-6.50887	-6.50887	-36.8972	-31.2422			2.2619	-13.1282	93.75	77.7778
	-6.48964	-6.48964	-36.8882	-31.2353			2.10573	105.993	93.75	227.778
	-6.43614	-6.43614	-36.8882	-31.196			2.04248	-4.55449	93.75	411.111
	-6.43323	-6.43323	-36.8474	-31.1808			2.00104	-22.5901	93.6364	25.2397
	-6.422	-6.422	-36.8474	-31.1702			1.92492	-3.7936	93.5048	57.4215
	-6.41144	-6.41144	-36.8421	-31.1674			1.90972	-17.9786	93.5048	85.2395
	-6.38873	-6.38873	-36.8238	-31.1671			1.86813	-20.0073	93.4615	-3.26486
	-6.37695	-6.37695	-36.8035	-31.1612			1.82186	-3.975	93.4303	42.5862
	-6.36623	-6.36623	-36.8035	-31.1401			1.57233	-10.5196	93.3333	10.234
	-6.36561	-6.36561	-36.7986	-31.129			1.5	-32.645	93.3333	20.5
	-6.31783	-6.31783	-36.7986	-31.0897			1.49728	-20.4398	93.2143	27.5
	-6.30754	-6.30754	-36.7864	-31.0856			1.4481	-6.64524	93.2018	46.5
	-6.29766	-6.29766	-36.7864	-30.9712			1.23517	-1.86829	93.1818	46.5
	-6.23048	-6.23048	-36.7864	-30.9712			1.2142	-22.9864	93.0769	57.5
	-6.20612	-6.20612	-36.7864	-30.9659			1.18227	-8.924	93.0323	112.5
	-6.19472	-6.19472	-36.7864	-30.9433			1.13484	-6.31989	92.9649	1.68406
	-6.18056	-6.18056	-36.7804	-30.9365			1.09524	47.5487	92.948	20.862
	-6.1635	-6.1635	-36.7225	-30.9124			1.02282	-14.3257	92.9464	152.419
	-6.15099	-6.15099	-36.7175	-30.9063			0.993789	-21.5982	92.9167	28.0107
	-6.13547	-6.13547	-36.7128	-30.9063			0.971251	23.0063	92.9167	60.7306
	-6.11542	-6.11542	-36.6667	-30.8619			0.952381	-16.8289	92.9167	-0.952381
	-6.09153	-6.09153	-36.6653	-30.8619			0.806452	7.01241	92.9118	-0.952381
	-6.07263	-6.07263	-36.6376	-30.8619			0.609756	6.22938	92.7586	15.6762
	-6.06749	-6.06749	-36.6071	-30.8333			0.506268	-0.0714286	92.7273	-13.0051
	-6.06104	-6.06104	-36.5967	-30.8039			0.4662	-20.9048	92.5287	-6.95346
	-6.04933	-6.04933	-36.5953	-30.8039			0.347826	-32.3631	92.5287	4.54545
	-6.04162	-6.04162	-36.5953	-30.7869			0.344828	-32.4658	92.5113	4.88467
	-6.03285	-6.03285	-36.5948	-30.7692			0.3367	-32.7637	92.5113	4.97543
	-6.02733	-6.02733	-36.5942	-30.7401			0.32967	-37.0714	92.5	7.88497
	-6.02047	-6.02047	-36.5734	-30.7401			0.3125	-38.9603	92.5	7.88497
	-6.00651	-6.00651	-36.5385	-30.7309			0.258621	10.0538	92.5	7.88497
	-5.99264	-5.99264	-36.4722	-30.6818			0.166667	0.975948	92.5	25.8021
	-5.96337	-5.96337	-36.4669	-30.6713			0.0980392	-4.93491	92.3684	137.273
	-5.92601	-5.92601	-36.4583	-30.6433			0	25.5214	92.2842	16.1041
	-5.9152	-5.9152	-36.4415	-30.6236			0	-21.5026	92.2842	153.086
	-5.90921	-5.90921	-36.4415	-30.6078			0	-31.0741	92.2727	14.9472
	-5.88939	-5.88939	-36.4415	-30.5556			0	-24.9954	92.2619	15.9336
	-5.86213	-5.86213	-36.4415	-30.5556			-0.0840336	-6.17925	92.2619	65.1049
	-5.85863	-5.85863	-36.4415	-30.5203			-0.164377	18.4102	92.2222	4.65964
	-5.83315	-5.83315	-36.4286	-30.5195			-0.437588	-21.5036	92.2222	53.9231
	-5.80777	-5.80777	-36.4174	-30.4906			-0.454545	-26.644	92.1875	73.4286
	-5.80156	-5.80156	-36.3861	-30.474			-0.496278	-12.742	92.1584	-12.0533
	-5.78828	-5.78828	-36.3747	-30.4688			-0.525947	-26.0496	92.1009	6.92308
	-5.75986	-5.75986	-36.3697	-30.4339			-0.569358	-21.3258	92.0728	25.1374
	-5.75122	-5.75122	-36.3636	-30.3922			-0.581751	-34.2863	91.9231	27.824
	-5.73771	-5.73771	-36.3526	-30.3828			-0.588235	-8.22821	91.7647	27.824
	-5.73369	-5.73369	-36.3508	-30.3413			-0.595611	-13.3291	91.7484	27.824
	-5.73208	-5.73208	-36.3486	-30.3363			-0.682382	-13.5731	91.6667	27.824
	-5.72874	-5.72874	-36.3408	-30.3327			-0.686869	-28.6478	91.6667	27.824
	-5.70339	-5.70339	-36.3296	-30.2885			-0.694444	2.17548	91.6667	10.7898
	-5.70204	-5.70204	-36.2399	-30.232			-0.769231	15.9609	91.6667	17.8293
	-5.69596	-5.69596	-36.2179	-30.232			-0.820763	53.5995	91.6667	20.8591
	-5.69016	-5.69016	-36.1928	-30.2273			-0.830565	-19.2734	91.6038	27.4042
	-5.67788	-5.67788	-36.1318	-30.226			-0.884525	-21.6819	91.5909	3.92857
	-5.66472	-5.66472	-36.1288	-30.1984			-0.952381	-26.6394	91.4138	25.8711
	-5.56892	-5.56892	-36.1111	-30.1984			-0.952381	-30.3095	91.3864	25.8711
	-5.54851	-5.54851	-36.1098	-30.1923			-0.992063	-35.6032	91.1321	22.2287
	-5.52383	-5.52383	-36.1014	-30.1792			-0.992556	-3.11464	91.0256	-2.08333
	-5.49526	-5.49526	-36.1012	-30.1618			-1.01961	38.2847	91.0216	22.931
	-5.4884	-5.4884	-36.087	-30.1618			-1.09428	-7.31876	91.0038	22.931
	-5.46018	-5.46018	-36.0769	-30.1471			-1.11111	-5.37567	90.9091	22.931
	-5.45938	-5.45938	-36.0582	-30.1351			-1.2294	-29.1823	90.8796	74.5658
	-5.4121	-5.4121	-36.057	-30.1159			-1.26437	18.1037	90.8333	74.5658
	-5.40709	-5.40709	-36.027	-30.0987			-1.36364	-30.8474	90.8333	74.5658
	-5.38834	-5.38834	-35.9266	-30.0627			-1.36364	-31.0649	90.7658	24.5124
	-5.38388	-5.38388	-35.8837	-30.0627			-1.44144	-38.7886	90.7658	101.596
	-5.36243	-5.36243	-35.8837	-30.0627			-1.45379	-10.8199	90.7143	-2.00893
	-5.34534	-5.34534	-35.8837	-30.0061			-1.47059	-17.6974	90.5952	63.9224
	-5.32076	-5.32076	-35.8655	-30.0048			-1.66667	-27.0641	90.5952	38.7778
	-5.29502	-5.29502	-35.8333	-30			-1.71131	-28.0212	90.5842	-6.3163
	-5.26205	-5.26205	-35.8034	-30			-1.72065	-15.7521	90.5556	14.9034
	-5.26021	-5.26021	-35.7802	-30			-1.76539	-29.4924	90.5445	24.6187
	-5.25329	-5.25329	-35.7654	-30			-1.85897	2.21804	90.5	65.601
	-5.23888	-5.23888	-35.7654	-30			-1.95402	-31.8668	90.3571	65.601
	-5.20047	-5.20047	-35.7654	-30			-1.95652	-37.5814	90.3185	70.2206
	-5.19964	-5.19964	-35.7485	-30			-2.00905	-15.8534	90	74.2484
	-5.19665	-5.19665	-35.7406	-30			-2.04545	3.93334	90	2.23927
	-5.1787	-5.1787	-35.7143	-30			-2.14286	7.1293	90	5.16796
	-5.09073	-5.09073	-35.7143	-30			-2.20348	-0.0823529	90	47.0723
	-5.08634	-5.08634	-35.7143	-29.9474			-2.38095	-29.1365	90	2.38609
	-5.07092	-5.07092	-35.6945	-29.9203			-2.38095	-24.0452	90	2.38609
	-5.05049	-5.05049	-35.6801	-29.9099			-2.45455	18.7691	90	2.38609
	-4.96471	-4.96471	-35.6801	-29.902			-2.5	-26.3333	90	2.38609
	-4.95824	-4.95824	-35.662	-29.8771			-2.51573	-29.9341	90	7.19814
	-4.82947	-4.82947	-35.6548	-29.8611			-2.5641	0.388189	89.9603	7.19814
	-4.80797	-4.80797	-35.6499	-29.8593			-2.57766	-25.7763	89.7368	7.19814
	-4.79333	-4.79333	-35.5729	-29.8379			-2.59081	-14.7636	89.5833	7.19814
	-4.77625	-4.77625	-35.5655	-29.8375			-2.77519	-12.6918	89.5652	7.19814
	-4.7738	-4.7738	-35.5473	-29.8271			-2.79009	16.5813	89.5604	16.6567
	-4.76964	-4.76964	-35.5445	-29.8271			-2.8125	-1.0469	89.5588	16.6567
	-4.73921	-4.73921	-35.5372	-29.8264			-2.82326	5.6969	89.5099	10.4895
	-4.68494	-4.68494	-35.5128	-29.7886			-2.84032	-19.4885	89.4444	6.58263
	-4.66909	-4.66909	-35.5094	-29.7521			-2.85714	-17.7688	89.4444	6.58263
	-4.66517	-4.66517	-35.4777	-29.7436			-2.91667	-19.0859	89.3939	71.1905
	-4.65067	-4.65067	-35.4773	-29.6528			-2.93269	-25.3985	89.3813	71.1905
	-4.64314	-4.64314	-35.4464	-29.6487			-2.94007	-10.3495	89.3807	282.44
	-4.62585	-4.62585	-35.4311	-29.6487			-3.42857	35.9132	89.1959	42.145
	-4.62151	-4.62151	-35.4167	-29.6429			-3.43489	-25.087	89.1667	5.49872
	-4.61558	-4.61558	-35.4167	-29.6296			-3.47451	-36.5155	89.0823	24.3628
	-4.59655	-4.59655	-35.4167	-29.6209			-3.50045	-4.37395	89.0613	60.7023
	-4.59141	-4.59141	-35.4167	-29.6209			-3.56061	-17.0882	89.0447	-8.73617
	-4.58912	-4.58912	-35.393	-29.6026			-3.58852	-24.7834	88.9565	31.2866
	-4.57916	-4.57916	-35.3805	-29.5455			-3.64912	-30.2966	88.9423	31.2866
	-4.54929	-4.54929	-35.3804	-29.5098			-3.67647	-4.66091	88.8889	26.9894
	-4.52107	-4.52107	-35.3679	-29.5098			-3.7037	-22.3111	88.8736	3.5
	-4.50951	-4.50951	-35.3679	-29.5098			-3.72549	-41.6102	88.8462	33.1429
	-4.48482	-4.48482	-35.3679	-29.4848			-3.76966	-23.6197	88.7947	35.8214
	-4.47372	-4.47372	-35.3313	-29.4797			-3.80343	-10.5907	88.6842	69.0556
	-4.43339	-4.43339	-35.3036	-29.4643			-3.83893	6.43083	88.6667	1.64021
	-4.43271	-4.43271	-35.3036	-29.4607			-3.86364	-18.8409	88.6364	27.9421
	-4.40586	-4.40586	-35.3036	-29.4557			-3.92857	-32.4719	88.6054	7.97909
	-4.39388	-4.39388	-35.3036	-29.4508			-3.95833	-32.5909	88.5714	-6.36521
	-4.39099	-4.39099	-35.2978	-29.4504			-4.05104	-36.9659	88.5476	-6.36521
	-4.29117	-4.29117	-35.2783	-29.4314			-4.06504	2.40891	88.5	27.1062
	-4.27677	-4.27677	-35.2696	-29.4314			-4.20414	-2.06026	88.4615	-4.19355
	-4.26429	-4.26429	-35.2679	-29.4314			-4.23729	-27.8442	88.379	25.7812
	-4.24155	-4.24155	-35.2571	-29.4314			-4.32361	-13.7285	88.3333	30.7622
	-4.2143	-4.2143	-35.2559	-29.4294			-4.6131	22.4074	88.2704	90.8272
	-4.1774	-4.1774	-35.2521	-29.427			-4.75204	7.59972	88.2576	-4.35897
	-4.14393	-4.14393	-35.2431	-29.4225			-4.8356	-3.15075	88.2576	24.8759
	-4.07582	-4.07582	-35.2427	-29.4048			-4.84496	-24.5778	88.2576	59.535
	-3.99591	-3.99591	-35.2291	-29.3985			-4.89104	-22.8208	88.0984	16.614
	-3.96192	-3.96192	-35.2273	-29.3651			-4.91039	-19.4738	88.0984	22.5693
	-3.93999	-3.93999	-35.204	-29.3639			-4.92982	-6.34406	88.0984	105.127
	-3.93954	-3.93954	-35.1763	-29.3492			-5	-21.3709	88.0208	8.87681
	-3.88137	-3.88137	-35.1724	-29.3392			-5	-24.8694	88	40.2378
	-3.86876	-3.86876	-35.1256	-29.3382			-5.0641	-17.0955	87.8788	36.4193
	-3.86768	-3.86768	-35.1188	-29.3233			-5.15046	18.4994	87.8682	2.98665
	-3.85076	-3.85076	-35.1188	-29.239			-5.36685	-21.3378	87.8571	39.1384
	-3.84615	-3.84615	-35.1188	-29.1762			-5.38462	2.76424	87.8571	27.006
	-3.84547	-3.84547	-35.0949	-29.1667			-5.38961	-36.5373	87.7841	41.012
	-3.83531	-3.83531	-35.0775	-29.1667			-5.39986	18.1573	87.7419	49.5965
	-3.81428	-3.81428	-35.0775	-29.1667			-5.44346	-14.2829	87.7419	-1.19971
	-3.80707	-3.80707	-35.0775	-29.1667			-5.44643	-31.2734	87.6894	28.2519
	-3.73766	-3.73766	-35.0742	-29.1667			-5.54957	-36.0972	87.6765	11.5465
	-3.73087	-3.73087	-35.0629	-29.1667			-5.64236	2.82231	87.6316	51.7828
	-3.70892	-3.70892	-35.0597	-29.1667			-5.65051	-2.73632	87.5554	55.3846
	-3.68485	-3.68485	-35.049	-29.1667			-5.66685	12.2838	87.5554	38.3859
	-3.67645	-3.67645	-35.0345	-29.1457			-5.67951	-22.3369	87.5519	38.3859
	-3.6691	-3.6691	-35	-29.0431			-5.74364	44.9	87.5	41.4093
	-3.63934	-3.63934	-35	-29.0231			-5.75	3.4124	87.2466	25.7261
	-3.6368	-3.6368	-35	-29.0019			-5.78375	-40.5762	87.2222	5.196
	-3.56841	-3.56841	-35	-28.9962			-5.79365	-41.7667	87.1429	1.22124
	-3.56278	-3.56278	-35	-28.9091			-5.92105	21.992	87.1429	28.613
	-3.56038	-3.56038	-35	-28.9044			-5.96405	19.8989	87.1053	55.9443
	-3.54329	-3.54329	-35	-28.884			-6	-28.1717	87.0909	43.3197
	-3.51792	-3.51792	-35	-28.8733			-6.15942	-12.1389	87	-25
	-3.46382	-3.46382	-35	-28.8646			-6.2543	-30.1557	87	-25
	-3.42417	-3.42417	-34.9774	-28.8625			-6.33655	-12.9599	86.9565	-25
	-3.41721	-3.41721	-34.9634	-28.8528			-6.37363	-22.2183	86.9545	-25
	-3.38483	-3.38483	-34.9469	-28.8462			-6.39086	-29.3164	86.8571	-22.6744
	-3.37403	-3.37403	-34.9461	-28.8462			-6.42268	4.45784	86.8269	-17.3077
	-3.3645	-3.3645	-34.9461	-28.8462			-6.43421	10.2656	86.8182	-16.6667
	-3.3371	-3.3371	-34.9392	-28.813			-6.53846	-9.66208	86.8095	-15.625
	-3.28478	-3.28478	-34.9373	-28.813			-6.5407	-4.92801	86.8095	-12.5
	-3.25726	-3.25726	-34.8958	-28.8098			-6.55556	-19.3342	86.7692	-12.5
	-3.1145	-3.1145	-34.8858	-28.8019			-6.78571	-32.9159	86.6867	-11.3095
	-3.01232	-3.01232	-34.8845	-28.7829			-6.87239	-6.58565	86.6667	-11.3095
	-2.96537	-2.96537	-34.8604	-28.7566			-6.87943	-34.6114	86.6176	-10.2459
	-2.94169	-2.94169	-34.8416	-28.75			-6.90476	-37.4728	86.6115	-9.61538
	-2.939	-2.939	-34.7931	-28.733			-6.95349	-0.808771	86.5584	-8.33333
	-2.93702	-2.93702	-34.7711	-28.6975			-7.05512	-6.92283	86.5584	-7.25806
	-2.93293	-2.93293	-34.754	-28.6957			-7.12121	-29.3729	86.5	-7.25806
	-2.89111	-2.89111	-34.7436	-28.6851			-7.25806	-17.705	86.4994	-5
	-2.87912	-2.87912	-34.7434	-28.6423			-7.44323	-13.2004	86.4583	-3.75
	-2.84774	-2.84774	-34.7427	-28.6364			-7.61344	-21.891	86.3529	-3.75
	-2.72647	-2.72647	-34.7144	-28.6078			-7.64515	-30.1053	86.3374	-3.75
	-2.70923	-2.70923	-34.7115	-28.6048			-7.70833	-32.6053	86.3043	-3.75
	-2.69708	-2.69708	-34.6988	-28.5965			-7.78466	-12.2798	86.25	-3.75
	-2.67978	-2.67978	-34.644	-28.5895			-7.81746	-10.7121	86.1905	-3.75
	-2.66041	-2.66041	-34.6154	-28.5714			-7.84314	-29.6143	86.1884	-3.75
	-2.60037	-2.60037	-34.6154	-28.5714			-7.84615	6.49008	85.9324	-3.75
	-2.54035	-2.54035	-34.6154	-28.5714			-7.91667	-21.8888	85.8696	-1.50602
	-2.53774	-2.53774	-34.6052	-28.5714			-7.94118	29.3031	85.8644	-1.50602
	-2.53454	-2.53454	-34.6005	-28.552			-7.96053	12.6032	85.853	-1.50602
	-2.53398	-2.53398	-34.5809	-28.5244			-7.96221	-22.9216	85.853	-1.50602
	-2.51686	-2.51686	-34.5768	-28.5199			-8.03922	-29.5211	85.7692	0
	-2.46951	-2.46951	-34.569	-28.5094			-8.06452	-19.5546	85.7071	0
	-2.4384	-2.4384	-34.5584	-28.4909			-8.29045	-21.5978	85.5851	0
	-2.43564	-2.43564	-34.5527	-28.4778			-8.31601	-6.69006	85.5844	0.78125
	-2.41477	-2.41477	-34.5204	-28.4643			-8.38346	-16.3611	85.5556	2.27273
	-2.3415	-2.3415	-34.5194	-28.4635			-8.38608	-38.1111	85.5556	6.25
	-2.30336	-2.30336	-34.5024	-28.4242			-8.40909	-14.6954	85.5115	6.57895
	-2.28762	-2.28762	-34.4805	-28.4235			-8.4243	-21.0212	85.5	6.57895
	-2.28137	-2.28137	-34.4787	-28.4091			-8.45465	-30.1129	85.4237	6.57895
	-2.25976	-2.25976	-34.4529	-28.407			-8.51449	-9.52482	85.2083	6.59722
	-2.22512	-2.22512	-34.4405	-28.4066			-8.54544	3.73302	85	8.33333
	-2.21427	-2.21427	-34.4226	-28.3916			-8.60071	-4.50553	85	8.33333
	-2.19749	-2.19749	-34.4054	-28.3572			-8.61905	6.61685	85	8.75
	-2.19557	-2.19557	-34.3791	-28.3333			-8.62069	-1.58487	85	8.75
	-2.15756	-2.15756	-34.375	-28.3333			-8.81643	-27.0375	85	8.75
	-2.14882	-2.14882	-34.3682	-28.324			-8.92965	-32.8732	85	8.75
	-2.13532	-2.13532	-34.3454	-28.3023			-8.95833	-28.3503	85	10
	-2.12617	-2.12617	-34.3379	-28.3008			-8.97436	-34.9991	85	11.2069
	-2.10854	-2.10854	-34.3295	-28.2895			-9.01852	-25.1167	84.8868	12.5
	-2.09885	-2.09885	-34.3003	-28.2887			-9.02778	-32.7833	84.8684	14.0625
	-2.09731	-2.09731	-34.2932	-28.2836			-9.06713	-24.9036	84.8684	15.9091
	-2.06365	-2.06365	-34.2416	-28.2774			-9.09091	-27.5764	84.8387	16.6667
	-2.05194	-2.05194	-34.2412	-28.2747			-9.18421	-25.3601	84.7561	16.7021
	-2.00056	-2.00056	-34.2145	-28.2709			-9.21053	-10.5343	84.7222	17.8571
	-1.99906	-1.99906	-34.2105	-28.2629			-9.22414	-17.8145	84.6875	18.4211
	-1.99548	-1.99548	-34.1085	-28.2614			-9.3965	0.215223	84.6726	20.4545
	-1.98734	-1.98734	-34.086	-28.2604			-9.42428	-33.7546	84.6617	28.2407
	-1.94894	-1.94894	-34.0605	-28.2441			-9.5089	10.408	84.6354	29.0323
	-1.91831	-1.91831	-34.0278	-28.2186			-9.55556	-32.365	84.6139	35
	-1.87891	-1.87891	-34.0079	-28.2113			-9.55819	-8.13783	84.5476	40.7895
	-1.8761	-1.8761	-33.9897	-28.203			-9.57629	-22.8463	84.5238	41.1765
	-1.76004	-1.76004	-33.9883	-28.1961			-9.59596	-25.119	84.4444	45.5882
	-1.67044	-1.67044	-33.9744	-28.1492			-9.72652	-27.3918	84.4444	45.8333
	-1.65938	-1.65938	-33.9719	-28.1346			-9.82405	-28.3883	84.4089	50
	-1.63406	-1.63406	-33.9719	-28.1281			-9.95671	-28.4524	84.4089	51.9481
	-1.62808	-1.62808	-33.969	-28.1281			-9.99594	-16.7861	84.375	55
	-1.57083	-1.57083	-33.9286	-28.1264			-10	-7.77835	84.3452	56.0811
	-1.55745	-1.55745	-33.9137	-28.117			-10	-26.0908	84.2975	58.3333
	-1.53955	-1.53955	-33.913	-28.1117			-10	-20.7104	84.2973	62.931
	-1.5208	-1.5208	-33.8889	-28.0945			-10	-7.4393	84.2857	69.1176
	-1.51488	-1.51488	-33.8719	-28.0884			-10.0427	-41.4266	84.248	71.1538
	-1.44777	-1.44777	-33.869	-28.0769			-10.0818	-13.7098	84.2216	75
	-1.44354	-1.44354	-33.8559	-28.0625			-10.0888	-1.61579	84.2216	76
	-1.42795	-1.42795	-33.8357	-28.0593			-10.1282	-9.21429	84.172	94.3182
	-1.42439	-1.42439	-33.8357	-28.0361			-10.1405	1.75156	84.1667	97.1429
	-1.40423	-1.40423	-33.8343	-28.0343			-10.2973	-19.3547	84.1379	109.722
	-1.40021	-1.40021	-33.815	-28.0303			-10.3175	-26.8085	84.1176	115
	-1.3946	-1.3946	-33.788	-28.022			-10.3333	-11.8897	84.1176	125
	-1.39026	-1.39026	-33.7613	-28.018			-10.4289	-18.6696	83.9086	181.25
	-1.38891	-1.38891	-33.75	-28			-10.5517	-20.3378	83.8942	325
	-1.38396	-1.38396	-33.75	-27.9685			-10.6522	-22.3906	83.8942	325
	-1.38283	-1.38283	-33.7165	-27.9514			-10.8333	-28.5564	83.8736	325
	-1.35753	-1.35753	-33.7165	-27.9407			-10.8434	-28.8484	83.8736	9.70223
	-1.26077	-1.26077	-33.7045	-27.9407			-10.887	-30.125	83.8736	32.2931
	-1.24937	-1.24937	-33.6957	-27.9167			-10.8954	-30.6335	83.8235	-1.28069
	-1.24776	-1.24776	-33.6733	-27.8796			-10.9286	-30.75	83.8095	58.781
	-1.23472	-1.23472	-33.6733	-27.8796			-11.0709	-34.071	83.7646	-1.27687
	-1.16165	-1.16165	-33.6579	-27.8571			-11.093	12.6511	83.75	32.7896
	-1.15068	-1.15068	-33.6525	-27.8436			-11.3445	20.2577	83.7255	39.0157
	-1.11129	-1.11129	-33.6295	-27.8409			-11.4583	-30.3903	83.7255	52.6269
	-1.09954	-1.09954	-33.6286	-27.8361			-11.4615	-14.3064	83.7121	52.6269
	-1.08042	-1.08042	-33.6215	-27.8214			-11.5947	-2.128	83.6458	84.2902
	-1.0682	-1.0682	-33.6022	-27.8208			-11.6154	-29.4931	83.6458	48.0984
	-1.06637	-1.06637	-33.5951	-27.8104			-11.6594	-27.2365	83.6349	43.4167
	-1.04281	-1.04281	-33.5907	-27.7823			-11.7164	29.1821	83.6302	43.4167
	-1.03317	-1.03317	-33.5907	-27.7778			-11.7391	-34.9498	83.6111	-9.27398
	-0.869503	-0.869503	-33.5516	-27.7778			-11.8421	-11.3073	83.4157	47.3346
	-0.866623	-0.866623	-33.5344	-27.7778			-11.9719	-23.2055	83.3392	33.8889
	-0.842491	-0.842491	-33.5204	-27.7778			-12.1053	-27.2278	83.3392	-4.61365
	-0.825114	-0.825114	-33.5156	-27.7778			-12.1538	-30.6676	83.3392	18.1402
	-0.823768	-0.823768	-33.4795	-27.7778			-12.3333	-23.0538	83.3333	26.7158
	-0.796081	-0.796081	-33.4667	-27.7778			-12.378	-23.102	83.3333	-4.1457
	-0.783335	-0.783335	-33.4615	-27.7702			-12.4242	-34.5735	83.3333	9.65309
	-0.668642	-0.668642	-33.4559	-27.766			-12.5587	-3.11824	83.3333	30.97
	-0.667574	-0.667574	-33.444	-27.7057			-12.5676	-30.4575	83.1579	9.5516
	-0.621707	-0.621707	-33.4263	-27.6961			-12.6299	-37.0344	83.1579	59.5653
	-0.567685	-0.567685	-33.4263	-27.6667			-12.7258	-25.6745	83.1579	-10.3297
	-0.50016	-0.50016	-33.4263	-27.6584			-12.7647	-19.6164	83.125	41.9376
	-0.487471	-0.487471	-33.3868	-27.6197			-12.8036	-34.315	83.125	25.0327
	-0.47824	-0.47824	-33.3783	-27.6112			-12.8378	-8.46491	83.0595	0.860215
	-0.468748	-0.468748	-33.3683	-27.6103			-12.9493	-9.50658	83.0417	23.5338
	-0.388771	-0.388771	-33.3333	-27.6103			-12.9545	-27.5964	83.0225	40.5729
	-0.382842	-0.382842	-33.3333	-27.607			-13	-29.8613	83	-1.24668
	-0.294247	-0.294247	-33.3333	-27.5988			-13	-30.6194	82.9529	14.1379
	-0.205049	-0.205049	-33.3333	-27.5758			-13.0237	-32.8902	82.9412	36.0997
	-0.124669	-0.124669	-33.3333	-27.5314			-13.046	-14.7153	82.8788	55.6801
	-0.111575	-0.111575	-33.3333	-27.5314			-13.0897	-42.7794	82.8571	55.6801
	-0.102023	-0.102023	-33.3333	-27.5314			-13.1904	-34.8385	82.8261	5.23922
	-0.0980865	-0.0980865	-33.3333	-27.5065			-13.2143	-5.13272	82.7869	6.06971
	-0.0700166	-0.0700166	-33.3333	-27.5			-13.2857	20.4554	82.7778	20.5662
	-0.0322804	-0.0322804	-33.3315	-27.5			-13.3158	-15.7583	82.7451	31.8768
	-0.0201123	-0.0201123	-33.3115	-27.5			-13.3226	-38.4146	82.6852	40.4706
	0.034401	0.034401	-33.3055	-27.5			-13.3333	-39.7171	82.6087	40.4706
	0.0502564	0.0502564	-33.2756	-27.4798			-13.3896	-15.8482	82.5625	20.2562
	0.100734	0.100734	-33.2756	-27.4798			-13.4615	7.67758	82.5084	-3.25954
	0.148649	0.148649	-33.2495	-27.4798			-13.5	-29.4927	82.4828	-3.25954
	0.241643	0.241643	-33.2274	-27.4631			-13.6538	-40.4575	82.4657	-3.25954
	0.248619	0.248619	-33.2085	-27.4575			-13.7007	-2.3412	82.4338	6.17111
	0.264812	0.264812	-33.1977	-27.4508			-13.7687	-22.542	82.3529	20.788
	0.269222	0.269222	-33.1963	-27.4419			-13.8234	-12.2977	82.3171	23.913
	0.338144	0.338144	-33.1433	-27.4322			-13.8235	-10.3507	82.3099	14.2685
	0.359195	0.359195	-33.1199	-27.4136			-14.0323	-25.43	82.2418	37.3354
	0.359807	0.359807	-33.0737	-27.3834			-14.0909	-29.8533	82.2222	1.00649
	0.399658	0.399658	-33.0737	-27.3083			-14.1782	-38.4697	82.2222	9.80114
	0.541421	0.541421	-33.0491	-27.2802			-14.3519	-11.2291	82.2115	37.5411
	0.576947	0.576947	-33.0491	-27.2727			-14.375	-28.532	82.1429	-8.00866
	0.588137	0.588137	-33.0425	-27.2232			-14.3869	-30.7888	82.1429	-8.00866
	0.594642	0.594642	-33.0384	-27.2059			-14.4231	-34.6834	82.1053	-7.63378
	0.661848	0.661848	-33.0357	-27.1635			-14.4737	-19.4565	82.0645	2.01465
	0.692537	0.692537	-33.0318	-27.1552			-14.4757	2.13384	82.0645	2.07039
	0.71555	0.71555	-33.0318	-27.1335			-14.7306	-9.82677	81.9231	14.4345
	0.718167	0.718167	-33.0199	-27.1241			-14.9189	-3.71113	81.875	-17.5198
	0.792526	0.792526	-32.9772	-27.0833			-14.9198	-21.6975	81.8182	1.18902
	0.815336	0.815336	-32.9643	-27.0833			-14.9236	-30.6962	81.8182	1.18902
	0.825215	0.825215	-32.9615	-27.0833			-14.9444	-31.3906	81.8182	9.04412
	0.835613	0.835613	-32.9545	-27.0833			-14.9889	20.4467	81.8182	252.321
	0.838424	0.838424	-32.9523	-27.0786			-15.0362	-27.5611	81.6667	-8.65631
	0.858173	0.858173	-32.9523	-27.0781			-15.0456	-8.83851	81.6667	55.5459
	0.880303	0.880303	-32.9511	-27.069			-15.3846	-26.7194	81.6667	-1.31579
	0.942578	0.942578	-32.9311	-27.0573			-15.4545	-36.3673	81.6667	0.607287
	0.947459	0.947459	-32.9237	-27.055			-15.7609	-39.9388	81.6667	35.1548
	1.00351	1.00351	-32.9237	-27.049			-15.8333	-26.7788	81.6667	32.3788
	1.00987	1.00987	-32.9167	-27.0445			-15.962	-25.1435	81.6667	32.3788
	1.01105	1.01105	-32.9167	-27.043			-16.0559	-19.955	81.5725	32.3788
	1.04398	1.04398	-32.9004	-27.0229			-16.1126	-18.1439	81.5315	40.7582
	1.04413	1.04413	-32.8932	-26.9807			-16.2745	-33.0985	81.5	3.93898
	1.04667	1.04667	-32.8918	-26.9807			-16.4286	-21.0533	81.5	21.5278
	1.07326	1.07326	-32.8918	-26.9737			-16.636	-19.2627	81.3793	33.7485
	1.12138	1.12138	-32.8877	-26.9231			-16.6667	-9.40442	81.3782	30.4204
	1.12676	1.12676	-32.8852	-26.9022			-16.9697	24.3912	81.3008	-11.8873
	1.14595	1.14595	-32.8586	-26.8876			-17.2188	-35.7519	81.2016	-7.48911
	1.16998	1.16998	-32.8248	-26.8809			-17.2872	-40.2693	81.0395	-7.48911
	1.19199	1.19199	-32.8235	-26.8775			-17.3138	-40.4113	80.8333	-6.67892
	1.197	1.197	-32.7996	-26.8532			-17.3238	-8.867	80.7893	2.45798
	1.23451	1.23451	-32.7671	-26.808			-17.4091	-34.995	80.7407	6.34191
	1.2914	1.2914	-32.7457	-26.8075			-17.5	-18.2023	80.6997	12.5919
	1.31975	1.31975	-32.731	-26.8054			-17.5	-20.9498	80.625	26.585
	1.34408	1.34408	-32.7295	-26.7879			-17.5058	14.1387	80.5622	29.8585
	1.36019	1.36019	-32.7244	-26.7789			-17.5926	-29.0432	80.5556	91.8627
	1.4889	1.4889	-32.7244	-26.7759			-17.6364	-21.7693	80.5435	53.5978
	1.4902	1.4902	-32.6274	-26.7708			-17.7083	-29.5463	80.5264	6.77083
	1.51902	1.51902	-32.5538	-26.7652			-17.75	-42.7013	80.4545	72.4571
	1.54655	1.54655	-32.5149	-26.7501			-17.9171	-17.7162	80.4348	38.4028
	1.59724	1.59724	-32.5149	-26.7289			-17.9338	-21.4908	80.2239	38.4028
	1.62434	1.62434	-32.5149	-26.7235			-17.9535	-19.197	80.2083	-0.663017
	1.6789	1.6789	-32.5149	-26.7154			-17.9537	-7.24834	80.2083	5.81153
	1.76121	1.76121	-32.5038	-26.7133			-17.9614	-19.5378	80.1587	-2.06307
	1.89843	1.89843	-32.5	-26.7045			-18.0068	-20.8947	80.1411	-10
	1.9098	1.9098	-32.5	-26.6866			-18.0985	-28.1351	80.1351	-10
	1.95215	1.95215	-32.5	-26.6671			-18.1287	-28.4109	80	-6.32768
	1.96545	1.96545	-32.4963	-26.6667			-18.1306	-12.6509	80	-6.32768
	1.97057	1.97057	-32.4928	-26.6667			-18.2143	-32.0196	80	-4.79167
	2.05069	2.05069	-32.4917	-26.6667			-18.4276	-32.8445	80	-1.92708
	2.10882	2.10882	-32.485	-26.6536			-18.5052	-34.4379	80	1.11111
	2.11357	2.11357	-32.485	-26.6511			-18.5294	-22.7989	80	9.44444
	2.12584	2.12584	-32.4817	-26.6509			-18.6134	-27.8178	80	10.8333
	2.15689	2.15689	-32.4817	-26.6449			-18.6813	-17.6541	80	10.8333
	2.16315	2.16315	-32.4718	-26.6161			-18.6828	4.53233	80	21.5476
	2.17261	2.17261	-32.471	-26.6161			-18.7031	-13.4364	80	24.9359
	2.18847	2.18847	-32.471	-26.6161			-18.7351	-6.31498	80	25.014
	2.27549	2.27549	-32.4574	-26.6129			-18.7363	-8.48958	80	28.3333
	2.28068	2.28068	-32.4565	-26.6043			-18.9189	-28.4695	80	40
	2.30449	2.30449	-32.4307	-26.5977			-18.9677	-37.4204	80	55.4762
	2.30763	2.30763	-32.4174	-26.596			-19.0274	-17.6567	80	109.697
	2.32924	2.32924	-32.4174	-26.5882			-19.0784	42.7533	80	548.333
	2.3576	2.3576	-32.4167	-26.5625			-19.1304	-20.8101	80	-8.3908
	2.4346	2.4346	-32.391	-26.5463			-19.1543	-29.7875	79.9686	8.41206
	2.44889	2.44889	-32.3907	-26.5393			-19.1729	-32.4496	79.9468	18.2558
	2.4579	2.4579	-32.3851	-26.507			-19.1921	-36.6162	79.9468	18.2558
	2.63393	2.63393	-32.3713	-26.464			-19.216	-23.4916	79.8611	18.2558
	2.63751	2.63751	-32.3661	-26.4546			-19.2475	-19.7243	79.8611	18.2558
	2.66903	2.66903	-32.3661	-26.4095			-19.2857	-22.6591	79.8611	18.2558
	2.70638	2.70638	-32.3652	-26.4095			-19.4425	-27.0822	79.8026	154.506
	2.70781	2.70781	-32.3609	-26.4056			-19.4648	-35.1591	79.7727	7.30519
	2.71426	2.71426	-32.3529	-26.3777			-19.5652	-37.6591	79.6875	11.5476
	2.75055	2.75055	-32.2973	-26.3298			-19.6072	-13.921	79.6296	-0.28321
	2.75556	2.75556	-32.2778	-26.3258			-19.6898	-27.2782	79.6296	-0.579268
	2.77753	2.77753	-32.2778	-26.3058			-19.8436	-15.3114	79.6233	-0.579268
	2.86998	2.86998	-32.2705	-26.2706			-20	8.47103	79.6154	44.5993
	2.95585	2.95585	-32.2674	-26.2698			-20.0084	-19.3564	79.6104	25.8148
	2.96193	2.96193	-32.2587	-26.2694			-20.0201	-25.6702	79.4783	-6.72043
	2.99051	2.99051	-32.2557	-26.2626			-20.0284	-19.5481	79.4271	32.4682
	3.00595	3.00595	-32.2264	-26.2617			-20.1786	-31.2718	79.2857	-12.0295
	3.04986	3.04986	-32.2231	-26.2515			-20.2682	-36.2726	79.2045	-8.74126
	3.07802	3.07802	-32.197	-26.25			-20.2893	-27.7139	79.1667	-0.360577
	3.08659	3.08659	-32.1716	-26.25			-20.3362	-17.9132	79.1667	33.0769
	3.09592	3.09592	-32.1569	-26.2495			-20.4796	-19.1473	79.1667	116.827
	3.19639	3.19639	-32.1501	-26.2267			-20.4865	-34.3305	79.1667	24.4048
	3.298	3.298	-32.1429	-26.2061			-20.5082	-24.7907	79.1667	8.59322
	3.31463	3.31463	-32.1429	-26.1965			-20.6522	-18.754	79.1147	-0.235562
	3.33301	3.33301	-32.1215	-26.1905			-20.7519	-13.6709	79.1147	8.68726
	3.36914	3.36914	-32.1215	-26.1905			-20.8333	8.16667	79	24.1358
	3.38953	3.38953	-32.0968	-26.1905			-20.8974	-9.84409	79	65.8301
	3.45901	3.45901	-32.087	-26.1905			-21.0741	-16.8333	78.9855	74.4298
	3.48326	3.48326	-32.0861	-26.1836			-21.1579	-17.2398	78.9362	51.6545
	3.48464	3.48464	-32.0715	-26.1692			-21.174	-23.7381	78.9247	64.0905
	3.49236	3.49236	-32.0604	-26.1454			-21.2857	-23.9762	78.8889	28.281
	3.51247	3.51247	-32.044	-26.1433			-21.3497	-29.5784	78.8235	36.8212
	3.51417	3.51417	-32.0171	-26.1364			-21.4106	-31.4167	78.7356	-12.4139
	3.52069	3.52069	-31.9849	-26.1301			-21.4286	-32.3095	78.668	-6.51596
	3.56236	3.56236	-31.9597	-26.0605			-21.4788	-33.1855	78.6364	18.3013
	3.58486	3.58486	-31.9544	-26.0599			-21.6184	-39.2078	78.6058	23.3443
	3.60528	3.60528	-31.9406	-26.0539			-21.624	1.94426	78.5938	71.2147
	3.60593	3.60593	-31.9205	-26.0417			-21.6945	-23.3828	78.5938	42.3845
	3.62075	3.62075	-31.9155	-26.0405			-21.8538	-33.5622	78.5714	-6.57834
	3.67831	3.67831	-31.9092	-26.0377			-22.0238	-34.4975	78.4625	10.112
	3.69961	3.69961	-31.8984	-25.9986			-22.0361	-35.8834	78.3333	31.8415
	3.7282	3.7282	-31.8841	-25.9812			-22.1627	-25.1696	78.3333	48.7192
	3.72823	3.72823	-31.8666	-25.9634			-22.1875	5.53203	78.3333	51.118
	3.85188	3.85188	-31.8576	-25.9068			-22.3027	-11.7456	78.3333	4.57845
	3.87286	3.87286	-31.8523	-25.8963			-22.5521	-33.9747	78.3333	53.4447
	3.94116	3.94116	-31.8511	-25.8685			-22.619	-20.7084	78.3333	-9.6755
	3.9629	3.9629	-31.8458	-25.8333			-22.6287	-30.6605	78.3333	-8.89033
	4.03438	4.03438	-31.8429	-25.8333			-22.6667	-8.17308	78.3333	55.1058
	4.14404	4.14404	-31.8429	-25.8318			-22.9508	-30.3814	78.3136	-16.2971
	4.14503	4.14503	-31.8429	-25.8318			-23.0347	33.1594	78.1768	-16.2971
	4.22794	4.22794	-31.8289	-25.8242			-23.4524	-27.3478	78.1522	-15.0278
	4.24003	4.24003	-31.8277	-25.7895			-23.5365	-36.0435	78.125	-11.2013
	4.67425	4.67425	-31.8142	-25.7875			-23.9286	-1.0101	78.125	-7.27273
	4.78415	4.78415	-31.8132	-25.7824			-24.2157	-19.9443	78.125	-5.97643
	4.81828	4.81828	-31.8058	-25.7624			-24.2424	-34.2351	78.125	-2.27273
	4.9551	4.9551	-31.8058	-25.7509			-24.356	-27.101	78.0909	17.4293
	4.99288	4.99288	-31.8058	-25.7463			-24.3956	-12.9635	78.0702	19.8701
	4.99604	4.99604	-31.8058	-25.7245			-24.451	2.77842	78.0645	22.8265
	5.06677	5.06677	-31.7912	-25.6968			-24.5604	-26.612	78.0538	24.5791
	5.0891	5.0891	-31.7857	-25.6968			-24.6324	-4.72494	78.0538	40.9091
	5.27807	5.27807	-31.7797	-25.6967			-24.7396	-19.4977	78.0385	50.1609
	5.34645	5.34645	-31.7797	-25.6764			-24.9373	-31.5086	78	50.1609
	5.34707	5.34707	-31.7797	-25.6195			-24.939	-24.2183	77.9221	50.1609
	5.36052	5.36052	-31.7612	-25.5952			-25	-10.6182	77.8571	59.5694
	5.38492	5.38492	-31.7422	-25.5952			-25	15.245	77.8463	72.7273
	5.43638	5.43638	-31.7414	-25.5952			-25	-27.8414	77.8463	72.7273
	5.52005	5.52005	-31.7396	-25.5643			-25.0916	-29.1299	77.8463	218.881
	5.55427	5.55427	-31.7334	-25.5622			-25.3571	-23.3102	77.7273	34.5704
	5.55523	5.55523	-31.7307	-25.5435			-25.3859	6.48246	77.716	34.4747
	5.57867	5.57867	-31.7262	-25.5304			-25.463	-35.3698	77.6942	34.4747
	5.62582	5.62582	-31.7226	-25.5263			-25.7381	-10.8995	77.6667	34.4747
	5.74777	5.74777	-31.7182	-25.5114			-25.7576	-30.2348	77.6316	72.6441
	5.75537	5.75537	-31.7143	-25.4735			-25.7879	-34.3214	77.51	17.7677
	5.82263	5.82263	-31.7029	-25.466			-25.8333	1.94355	77.5	-11.37
	5.90066	5.90066	-31.6692	-25.463			-25.9993	-21.8305	77.5	18.277
	5.90589	5.90589	-31.6428	-25.4604			-26.0057	-25.1887	77.5	-14.3421
	5.9409	5.9409	-31.6428	-25.4386			-26.1637	-30.6244	77.5	-14.3421
	6.01432	6.01432	-31.6428	-25.4321			-26.2121	-15.0484	77.439	4.95614
	6.03973	6.03973	-31.6319	-25.4202			-26.2539	-32.1905	77.3936	12.6408
	6.05272	6.05272	-31.5768	-25.3989			-26.285	-37.9571	77.3438	1.79943
	6.16264	6.16264	-31.5761	-25.3846			-26.4994	-12.0097	77.2038	20.3303
	6.16479	6.16479	-31.5699	-25.3766			-26.5544	-35.138	77.1318	95.3656
	6.29034	6.29034	-31.5699	-25.3711			-26.6687	32.0225	77.035	11.1344
	6.30762	6.30762	-31.5683	-25.3629			-26.701	-15.4097	77.0115	2.9016
	6.31785	6.31785	-31.5508	-25.3481			-26.9048	-20.1923	77.0115	3.39539
	6.32075	6.32075	-31.5307	-25.3453			-27.0016	-23.5256	77.0088	7.09064
	6.55238	6.55238	-31.5235	-25.3386			-27.0115	-36.2683	77.001	40.836
	6.55265	6.55265	-31.5126	-25.3071			-27.1181	-39.2548	76.8321	19.8918
	6.57321	6.57321	-31.505	-25.2935			-27.2727	-32.616	76.7943	6.24454
	6.71339	6.71339	-31.4904	-25.2454			-27.4376	-31.8271	76.7882	-13.3139
	6.79207	6.79207	-31.4808	-25.2404			-27.5	12.5504	76.7816	3.20378
	6.82098	6.82098	-31.4662	-25.2392			-27.5	-25.9532	76.7416	12.7976
	6.83108	6.83108	-31.4656	-25.2381			-27.8571	-30.8207	76.6667	25.7825
	6.96538	6.96538	-31.4508	-25.2269			-28.1373	-26.5853	76.6667	61.3994
	6.97179	6.97179	-31.4508	-25.2196			-28.1624	-19.1172	76.6667	-10.6022
	6.98823	6.98823	-31.4508	-25.21			-29.0108	-9.96426	76.6667	-2.6749
	7.01327	7.01327	-31.4447	-25.1984			-29.1707	-23.6554	76.6667	-2.6749
	7.03184	7.03184	-31.4285	-25.1984			-29.2956	-20.7357	76.6379	-1.21528
	7.04092	7.04092	-31.4277	-25.1984			-29.3333	-24.8154	76.4808	-0.854701
	7.04424	7.04424	-31.4027	-25.1865			-29.7177	-32.0681	76.4706	9.89995
	7.19374	7.19374	-31.3976	-25.1711			-29.9395	-38.9097	76.4706	26.3889
	7.20801	7.20801	-31.3825	-25.1354			-30	-24.6911	76.4147	47.691
	7.22689	7.22689	-31.3768	-25.1354			-30.0595	-30.2015	76.4147	49.0079
	7.23826	7.23826	-31.3629	-25.1237			-30.2083	33.1312	76.2353	57.9365
	7.32511	7.32511	-31.3609	-25.1075			-30.2669	-36.9837	76.1905	35.3965
	7.4064	7.4064	-31.3268	-25.1064			-30.3488	-40.8801	76.0532	39.2364
	7.44734	7.44734	-31.3168	-25.0624			-30.3623	-15.0179	76	8.72253
	7.47202	7.47202	-31.3061	-25.0511			-30.3704	-27.8954	75.9821	5.84302
	7.48685	7.48685	-31.2876	-25.0499			-30.3917	80.7478	75.9821	47.093
	7.49077	7.49077	-31.2504	-25.0301			-30.3918	-27.8641	75.9375	7.2487
	7.57788	7.57788	-31.25	-25.0301			-30.4954	-10.2051	75.8333	2.23143
	7.7086	7.7086	-31.25	-25.0301			-30.5556	-24.5961	75.7261	61.4205
	7.79354	7.79354	-31.25	-25.0257			-30.7566	-37.2251	75.6844	-1.07692
	7.83051	7.83051	-31.25	-25.0247			-30.7834	-34.3736	75.6747	10.1098
	7.88877	7.88877	-31.25	-25.0226			-31.1039	-18.3902	75.6552	30.1158
	7.98455	7.98455	-31.25	-25.0171			-31.1321	-21.8429	75.5682	47.0581
	8.00353	8.00353	-31.25	-25.0052			-31.25	-7.35253	75.5556	100.797
	8.14366	8.14366	-31.25	-25			-31.3345	-22.7105	75.5357	22.2401
	8.38663	8.38663	-31.25	-25			-31.347	-10.925	75.4545	-12.0702
	8.41104	8.41104	-31.25	-25			-31.4247	-28.3361	75.3783	14.0873
	8.43733	8.43733	-31.25	-25			-31.6667	-42.3164	75.3303	34.5649
	8.44328	8.44328	-31.25	-25			-31.6886	-9.30245	75.2965	62.4969
	8.54245	8.54245	-31.25	-25			-31.7143	-18.3934	75.2849	62.4969
	8.64	8.64	-31.232	-25			-31.7647	-21.2121	75.2778	62.4969
	8.76635	8.76635	-31.2074	-25			-31.8182	-23.5458	75.2564	-7.10219
	8.82505	8.82505	-31.1917	-25			-31.8498	-36.9943	75.2404	-15.625
	8.90734	8.90734	-31.1905	-25			-32.6897	11.5519	75.1901	42.1875
	9.08163	9.08163	-31.1905	-25			-32.6923	-13.3613	75.1786	78.9616
	9.15329	9.15329	-31.1905	-25			-32.7493	-9.73704	75.1786	78.9616
	9.18874	9.18874	-31.1785	-25			-32.8095	169.639	75	121.875
	9.33735	9.33735	-31.1706	-25			-33.0857	-15.4317	75	121.875
	9.37862	9.37862	-31.1314	-25			-33.1317	-26.0764	75	50.6189
	9.38448	9.38448	-31.1262	-25			-33.2426	-35.2889	75	40.6256
	9.39778	9.39778	-31.1111	-25			-33.3333	-37.56	75	15.5585
	9.39908	9.39908	-31.1111	-25			-33.496	-38.3095	75	-12.0593
	9.55853	9.55853	-31.1085	-25			-33.5445	-39.1032	75	13.9796
	9.68751	9.68751	-31.0887	-25			-33.579	-39.9306	75	21.7391
	9.79209	9.79209	-31.0786	-25			-33.6957	33.4796	75	23.3696
	9.80433	9.80433	-31.07	-25			-33.7316	-6.46681	75	23.3333
	10.1874	10.1874	-31.0697	-25			-33.7883	-21.6816	75	34.323
	10.2438	10.2438	-31.0696	-25			-33.9336	-28.3988	74.9854	34.323
	10.2733	10.2733	-31.0599	-25			-34.127	-20.3392	74.881	22.7619
	10.2987	10.2987	-31.0489	-25			-34.1667	-33.969	74.8485	-5.61918
	10.3053	10.3053	-31.0303	-25			-34.3503	-32.2861	74.7772	2.60224
	10.3154	10.3154	-31.0117	-25			-34.4086	-30.5245	74.7453	11.8567
	10.388	10.388	-31.0075	-25			-34.4432	-28.555	74.6875	68.8012
	10.3985	10.3985	-30.9883	-25			-35.2778	-28.7937	74.5833	-0.277777
	10.4381	10.4381	-30.9575	-25			-35.7345	-41.8901	74.5714	-0.277777
	10.52	10.52	-30.9496	-25			-35.8217	-36.3939	74.5536	-16.0289
	10.5717	10.5717	-30.9445	-25			-35.8773	-28.4153	74.5455	-16.0289
	10.7309	10.7309	-30.9148	-25			-35.9367	-24.7142	74.5215	13.355
	10.852	10.852	-30.9148	-25			-36.1988	-30.78	74.5176	13.355
	10.9747	10.9747	-30.8952	-25			-36.2179	-31.0756	74.5176	54.5502
	11.2433	11.2433	-30.8565	-25			-36.2285	-33.7612	74.4872	47.7286
	11.4427	11.4427	-30.7988	-25			-36.2903	-1.94914	74.4548	37.9757
	11.5208	11.5208	-30.7846	-25			-37.1572	-31.1096	74.4548	10.4079
	11.7346	11.7346	-30.7791	-25			-37.2917	-35.9416	74.4231	9.22748
	12.1209	12.1209	-30.7748	-25			-37.4405	-25.5707	74.3976	-22.5369
	12.3037	12.3037	-30.7647	-25			-37.4419	-40.0607	74.375	-20.9627
	12.329	12.329	-30.7647	-25			-37.7273	15.7692	74.3333	-6.99609
	12.4336	12.4336	-30.7602	-25			-37.7922	-9.90819	74.2857	-2.52976
	12.5614	12.5614	-30.7501	-25			-37.8571	-9.90819	74.2465	-1.2987
	12.8088	12.8088	-30.724	-25			-37.9137	-25.2313	74.2443	0.595238
	12.8691	12.8691	-30.7052	-25			-38.0435	-24.1898	74.1667	1.1583
	12.8915	12.8915	-30.6996	-25			-38.1571	-29.4629	74.1622	4.03727
	12.9597	12.9597	-30.6996	-25			-38.3333	-28.6731	74.1463	4.7619
	13.0138	13.0138	-30.6988	-25			-38.7571	-34.0563	74.1463	7.67857
	13.3264	13.3264	-30.6751	-25			-38.8393	8.25769	74.1463	11.9048
	13.517	13.517	-30.6689	-24.9827			-39.0365	-34.1956	74.0956	21.4286
	13.5796	13.5796	-30.6582	-24.9722			-39.3478	-8.85506	74.026	22.9437
	14.0266	14.0266	-30.634	-24.9626			-39.4073	30.4314	74.0064	23.7542
	14.0786	14.0786	-30.634	-24.9544			-39.4841	-10.7616	73.913	29.2411
	14.1129	14.1129	-30.6142	-24.9339			-39.5217	-22.2694	73.884	31.4286
	14.3237	14.3237	-30.614	-24.9319			-39.6195	-40.8029	73.8636	41.4286
	14.4602	14.4602	-30.6087	-24.9232			-39.6364	-21.9492	73.8095	46.6479
	14.5078	14.5078	-30.5944	-24.9015			-39.8217	-44.395	73.8095	54.7619
	14.8065	14.8065	-30.5721	-24.9015			-40.0697	-28.2761	73.7931	55.4286
	14.9239	14.9239	-30.5558	-24.896			-40.1985	-33.0539	73.764	88.0952
	15.0902	15.0902	-30.5556	-24.8945			-40.235	-5.95622	73.75	96.4286
	15.1414	15.1414	-30.5531	-24.865			-40.6832	-25.883	73.75	2.59627
	15.3366	15.3366	-30.5522	-24.8538			-41.2308	-33.2617	73.7224	2.74898
	15.391	15.391	-30.5401	-24.8503			-41.4461	-27.3739	73.7224	-14.1658
	15.4964	15.4964	-30.5401	-24.8162			-41.5826	27.6912	73.6957	27.7809
	15.5684	15.5684	-30.536	-24.8161			-41.6667	2.96101	73.5307	38.3393
	15.7187	15.7187	-30.5263	-24.8094			-42.1875	-23.0441	73.5294	64.5799
	15.7231	15.7231	-30.5227	-24.8088			-42.3558	-26.0742	73.5065	68.0923
	15.8396	15.8396	-30.514	-24.8084			-42.5	-30.25	73.4923	-4.98563
	16.1871	16.1871	-30.5093	-24.8084			-42.8571	-31.0192	73.3704	-9.58333
	16.2263	16.2263	-30.5085	-24.7958			-43.0357	-34.2123	73.3333	-8.75
	16.3715	16.3715	-30.5062	-24.7783			-43.1396	-42.7873	73.3333	-8.75
	16.6199	16.6199	-30.4887	-24.7567			-43.3333	-29.2852	73.3333	34.1911
	16.8228	16.8228	-30.4547	-24.7315			-43.7179	-24.5072	73.3046	27.4459
	16.8515	16.8515	-30.4537	-24.7312			-43.8844	-31.4306	73.2895	34.642
	16.8964	16.8964	-30.4441	-24.7202			-44.4361	-23.0232	73.2895	52.1853
	16.9842	16.9842	-30.4362	-24.718			-44.9471	-22.4254	73.2895	458.712
	17.075	17.075	-30.435	-24.7045			-45.2896	-41.7452	73.2895	43.7806
	17.3629	17.3629	-30.4259	-24.6988			-45.303	-33.7564	73.2843	6.62393
	17.8018	17.8018	-30.4193	-24.697			-45.3252	-31.1078	73.1993	6.62393
	18.5947	18.5947	-30.4184	-24.6633			-45.3856	-20.5701	73.1818	6.62393
	18.7232	18.7232	-30.4184	-24.6277			-45.9784	-25.2583	73.1481	6.62393
	18.8041	18.8041	-30.3938	-24.6032			-46.6667	-36.8258	73.1353	51.9156
	19.0242	19.0242	-30.3576	-24.5988			-47.0878	119.253	73.0996	7.40615
	19.6354	19.6354	-30.3571	-24.5972			-47.3485	-22.9865	73.0996	33.4458
	19.6364	19.6364	-30.3571	-24.5892			-47.5461	-24.3972	73.0996	23.1519
	19.7423	19.7423	-30.3571	-24.5811			-47.7778	-30.8364	73.0399	2.89626
	20.125	20.125	-30.3541	-24.5773			-47.8131	29.7381	73.0114	2.4755
	20.2155	20.2155	-30.3512	-24.5773			-48.0519	-24.7081	72.8632	5.47878
	20.906	20.906	-30.3316	-24.5726			-48.463	-2.9442	72.8499	5.47878
	20.915	20.915	-30.3316	-24.5683			-48.6646	-16.9333	72.8499	3.78024
	21.7473	21.7473	-30.3308	-24.5679			-48.8859	-7.87574	72.8499	33.4677
	21.8497	21.8497	-30.3199	-24.5455			-48.9142	-12.4204	72.8499	-1.93215
	21.927	21.927	-30.2989	-24.5147			-49.1071	43.9175	72.8499	28.7062
	22.955	22.955	-30.2989	-24.5147			-49.512	-21.9394	72.8261	27.6237
	23.5724	23.5724	-30.2959	-24.4938			-50	-27.9066	72.7922	20.0096
	23.6949	23.6949	-30.2947	-24.4839			-50.53	-27.4493	72.7679	66.462
	24.1621	24.1621	-30.2917	-24.4809			-50.7212	-38.4573	72.7673	17.7035
	24.4318	24.4318	-30.2917	-24.4639			-50.8333	-28.2439	72.7381	17.7035
	24.5648	24.5648	-30.287	-24.4639			-51.0081	-36.7197	72.6786	17.7035
	24.8522	24.8522	-30.2802	-24.4418			-51.9806	-4.96716	72.6721	-6.43939
	25.133	25.133	-30.246	-24.4169			-52.1429	-25.5038	72.6182	11.5741
	25.3334	25.3334	-30.2408	-24.4169			-52.1505	10.5296	72.6182	14.7478
	25.382	25.382	-30.2236	-24.4169			-53.1359	-7.42411	72.5808	28.3333
	27	27	-30.2231	-24.4065			-53.4314	-24.5281	72.5808	54.1667
	28.7284	28.7284	-30.216	-24.4063			-53.6906	-29.0357	72.5758	62.5
	28.8606	28.8606	-30.2148	-24.4063			-55.1064	-33.3046	72.5758	283.333
	28.9081	28.9081	-30.2082	-24.3767			-60	-38.8103	72.5439	52.4514
	29.3864	29.3864	-30.206	-24.375			-60.4288	-39.3883	72.5	31.3555
	29.6959	29.6959	-30.206	-24.375			-61.8841	-34.3775	72.5	45.6698
	29.7872	29.7872	-30.206	-24.3641			-61.9697	-12.5545	72.4702	25.8267
	29.8626	29.8626	-30.182	-24.3641			-78.6364	-18.0336	72.4523	-3.08002
	30.3152	30.3152	-30.1802	-24.359				-29.8371	72.4074	54.0476
	30.7289	30.7289	-30.1802	-24.3356				-19.5262	72.381	-3.42539
	30.7464	30.7464	-30.1802	-24.3333				-26.3824	72.3529	5.87793
	30.7631	30.7631	-30.1802	-24.3221				-37.031	72.3529	11.893
	30.8381	30.8381	-30.1687	-24.2579				-27.0826	72.3011	51.7582
	30.9028	30.9028	-30.1687	-24.2469				-13.7588	72.2756	-6.28088
	30.9927	30.9927	-30.1545	-24.2382				-26.4653	72.1429	11.5121
	31.1702	31.1702	-30.1331	-24.2308				-29.4697	72.1396	-9.09926
	31.5704	31.5704	-30.0924	-24.2073				-28.0813	72.1178	3.48297
	32.0833	32.0833	-30.0855	-24.2014				0.858869	72.0833	28.164
	33.0592	33.0592	-30.0855	-24.1928				-21.1379	72.0833	29.3004
	33.3307	33.3307	-30.0855	-24.1883				-22.9794	72.0833	29.7988
	33.4267	33.4267	-30.0855	-24.1748				47.0159	72.0777	34.9583
	34.1866	34.1866	-30.0855	-24.1711				-39.8937	72.0774	49.5234
	35.0085	35.0085	-30.0855	-24.1704				-27.3408	72.0588	55.8824
	35.831	35.831	-30.0855	-24.1667				-22.8952	72.0409	93.3155
	37.1822	37.1822	-30.0855	-24.1667				-32.3476	72.0263	110.973
	38.2484	38.2484	-30.0767	-24.1651				-41.2922	72.0175	36.0707
	38.3984	38.3984	-30.0755	-24.1625				-31.8605	71.9143	11.5163
	38.4641	38.4641	-30.0741	-24.1591				-26.1843	71.9048	1.60189
	38.872	38.872	-30.0663	-24.1152				-31.905	71.89	-7.20457
	39.881	39.881	-30.0649	-24.0741				60.7842	71.8056	23.4698
	39.9379	39.9379	-30.0615	-24.0704				-36.8141	71.7343	23.4698
	40.5954	40.5954	-30.0539	-24.0704				3.37037	71.7343	12.2424
	42.213	42.213	-30.0276	-24.0704				-24.619	71.7308	36.2354
	43.661	43.661	-30.018	-24.056				-28.5591	71.7308	36.2354
	44.9561	44.9561	-30	-24.056				-35.4524	71.6947	65.3952
	45.9909	45.9909	-30	-24.053				-38.9321	71.6947	2.5241
	46.1053	46.1053	-30	-24.0385				-9.08607	71.6947	11.7805
	49.3904	49.3904	-30	-24.026				-45.7317	71.6697	16.0626
	50.9375	50.9375	-30	-24.008				-39.2276	71.6667	-13.5198
	51.348	51.348	-29.996	-23.9693				8.35082	71.6595	-11.3636
	52.1542	52.1542	-29.9911	-23.9693				-5.10806	71.6536	-5.86124
	59.4108	59.4108	-29.9908	-23.9693				-10.6978	71.6398	-2.58467
	60.5587	60.5587	-29.9904	-23.9674				9.02045	71.6398	1.40693
	64.0633	64.0633	-29.9735	-23.9087				-23.3625	71.6303	84.3434
	71.0714	71.0714	-29.9735	-23.9037				-28.936	71.5909	24.0117
	77.8169	77.8169	-29.9735	-23.9011				-25.3696	71.5789	97.6809
	86.2158	86.2158	-29.9708	-23.8999				-7.04167	71.5625	13.5573
	87.6172	87.6172	-29.9603	-23.8889				-15.6528	71.5183	-13.958
	91.0417	91.0417	-29.9603	-23.8858				-43.4569	71.5183	1.52979
	108.333	108.333	-29.9603	-23.8858				-30.1254	71.4666	9.25926
	112.923	112.923	-29.9551	-23.8781				-28.5964	71.4286	17.9313
	162.5	162.5	-29.9418	-23.8609				-9.60526	71.4286	17.9313
	176.635	176.635	-29.9406	-23.8506				25.194	71.3636	21.2963
	276.63	276.63	-29.9406	-23.8426				-21.8898	71.25	21.2963
	655.758	655.758	-29.9183	-23.8138				-32.1593	71.2425	80.4135
		#DIV/0!	-29.9112	-23.8095				-15.9064	71.2414	25.0116
		#DIV/0!	-29.9112	-23.8095					71.2414	-11.5979
			-29.9008	-23.8095					71.2222	-11.5979
			-29.8877	-23.8038					71.2102	-11.5979
			-29.8789	-23.7864					71.1842	33.2332
			-29.8784	-23.7838					71.0906	36.5203
			-29.8784	-23.7663					71.0562	120.27
			-29.8753	-23.7589					71.0457	-3.09524
			-29.8735	-23.75					71.0259	7.21726
			-29.8719	-23.7047					71	27.6455
			-29.8674	-23.6525					71	27.6455
			-29.8545	-23.6464					70.8925	27.6455
			-29.8545	-23.625					70.7763	27.6455
			-29.8365	-23.6124					70.7763	12.9597
			-29.833	-23.5688					70.7604	39.7128
			-29.8295	-23.5648					70.7092	20.9511
			-29.8177	-23.5557					70.6782	20.9511
			-29.8118	-23.5294					70.6295	20.9511
			-29.8118	-23.5126					70.625	20.9511
			-29.8118	-23.5065					70.5917	20.9511
			-29.7839	-23.5057					70.542	46.1182
			-29.7741	-23.5025					70.542	-3.72574
			-29.7741	-23.5025					70.5357	23.2863
			-29.7741	-23.489					70.5357	139.606
			-29.7704	-23.489					70.5291	74.5507
			-29.7692	-23.4848					70.5291	-0.29401
			-29.7619	-23.4671					70.5291	12.329
			-29.7432	-23.4669					70.5233	-16.8421
			-29.7406	-23.4485					70.5108	-16.8421
			-29.7296	-23.4414					70.4762	-16.8421
			-29.7273	-23.423					70.4545	-16.8421
			-29.7251	-23.393					70.4412	-14.375
			-29.7201	-23.3929					70.4016	-12.3529
			-29.7147	-23.3796					70.3704	-11.7568
			-29.7112	-23.3498					70.2449	-10.303
			-29.6944	-23.344					70.2449	-7.08333
			-29.691	-23.343					70.1613	-7.08333
			-29.6657	-23.3333					70.1288	-7.08333
			-29.6269	-23.3294					70	-5.70225
			-29.6237	-23.3284					70	-2.72727
			-29.5909	-23.3265					70	-0.386266
			-29.5667	-23.324					70	9.11111
			-29.5635	-23.324					69.9739	11.6667
			-29.562	-23.3167					69.9271	18.0769
			-29.535	-23.3096					69.9271	20
			-29.5162	-23.3051					69.8643	22.7778
			-29.4986	-23.2995					69.8198	25.2632
			-29.4739	-23.2811					69.8171	25.8824
			-29.4707	-23.267					69.8171	27.1429
			-29.4564	-23.2639					69.8095	41.4286
			-29.4349	-23.2571					69.7825	50.1948
			-29.4308	-23.2456					69.7762	63.75
			-29.4127	-23.2456					69.7762	74.7619
			-29.4117	-23.2354					69.7762	295
			-29.4117	-23.2337					69.7762	24.4266
			-29.3641	-23.2267					69.7762	5.35525
			-29.363	-23.2249					69.7762	5.35525
			-29.361	-23.2206					69.7762	33.0465
			-29.361	-23.2143					69.7762	4.96289
			-29.361	-23.2143					69.7581	49.8864
			-29.361	-23.2117					69.7368	6.80864
			-29.361	-23.2064					69.7222	-4.62623
			-29.361	-23.2064					69.606	23.9777
			-29.3231	-23.2064					69.5455	43.8701
			-29.3179	-23.2064					69.5312	6.98175
			-29.314	-23.1939					69.4643	68.3211
			-29.314	-23.1864					69.4575	-2.87035
			-29.314	-23.1818					69.3927	-6.07226
			-29.314	-23.1604					69.375	68.2264
			-29.3088	-23.1543					69.3471	68.2264
			-29.3042	-23.1523					69.2857	68.2264
			-29.3022	-23.1318					69.2705	10.5063
			-29.2994	-23.123					69.2705	30.5943
			-29.2935	-23.1159					69.2449	-7.32787
			-29.2932	-23.0952					69.1667	22.3415
			-29.2932	-23.0586					69.0476	48.072
			-29.2932	-23.0489					69	53.9689
			-29.2932	-23.0439					68.8872	54.8226
			-29.2932	-23.0159					68.8824	-20.1877
			-29.2932	-22.9716					68.8824	-20.1877
			-29.2864	-22.9354					68.8537	-5.57082
			-29.2857	-22.9252					68.8403	16.8019
			-29.2482	-22.921					68.8235	16.8019
			-29.2482	-22.9167					68.8051	84.564
			-29.2482	-22.9071					68.75	-8.50962
			-29.2482	-22.9071					68.7229	-0.5105
			-29.2018	-22.906					68.6738	-12.5776
			-29.1998	-22.9021					68.6111	23.4114
			-29.1765	-22.8987					68.566	92.6421
			-29.1679	-22.878					68.5404	20.9449
			-29.1679	-22.8518					68.5185	29.7738
			-29.1667	-22.8261					68.4959	31.4411
			-29.1667	-22.8241					68.4652	33.2377
			-29.1667	-22.8149					68.4211	10.408
			-29.1667	-22.8038					68.4038	21.6736
			-29.1667	-22.7861					68.3971	-4.16587
			-29.1667	-22.7861					68.3971	-4.16587
			-29.1667	-22.7861					68.3333	27.709
			-29.1667	-22.7861					68.3333	-24.6032
			-29.1667	-22.7861					68.3333	-21.345
			-29.1667	-22.7705					68.3333	-5.78704
			-29.1667	-22.7544					68.3319	0.873016
			-29.1658	-22.752					68.3147	1.38889
			-29.1447	-22.7478					68.2513	15.6944
			-29.1194	-22.7387					68.2513	103.373
			-29.0988	-22.7273					68.2271	2.81931
			-29.0919	-22.7273					68.2249	20.4987
			-29.0909	-22.7255					68.1818	-10.0811
			-29.0841	-22.7174					68.1746	9.66553
			-29.0761	-22.7174					68.141	46.4148
			-29.0761	-22.7174					68.0949	33.7666
			-29.0761	-22.7101					68.0791	40.5232
			-29.059	-22.7087					68.0556	13.7373
			-29.0464	-22.7053					68.0419	35.6048
			-29.0239	-22.6984					68	10.0325
			-29.0189	-22.6706					67.9754	41.3849
			-29.0137	-22.6688					67.9754	33.0363
			-28.9835	-22.6624					67.9167	25.4349
			-28.9831	-22.6515					67.7388	24.5936
			-28.976	-22.6515					67.7273	3.42133
			-28.9683	-22.6515					67.5581	-21.2865
			-28.9683	-22.6449					67.5	-21.2865
			-28.9616	-22.6338					67.5	-12.0192
			-28.9584	-22.6338					67.5	-7.69231
			-28.9548	-22.6338					67.5	-1.48352
			-28.9394	-22.6338					67.4242	-0.769231
			-28.9394	-22.6275					67.3399	-0.769231
			-28.9286	-22.6229					67.3399	-0.769231
			-28.9203	-22.6204					67.3399	-0.769231
			-28.9083	-22.6115					67.2727	-0.769231
			-28.9083	-22.5965					67.2727	14.5206
			-28.9083	-22.5949					67.2269	19.2308
			-28.9083	-22.5904					67.2254	21.5035
			-28.9064	-22.5843					67.1959	21.5035
			-28.8981	-22.5817					67.1875	21.5035
			-28.8961	-22.5817					67.1875	28.8462
			-28.8942	-22.5753					67.1757	34.6377
			-28.8893	-22.5636					67.1754	34.6377
			-28.8846	-22.5195					67.1727	49.2308
			-28.8776	-22.5195					67.1509	75.4808
			-28.8743	-22.5					67.1404	172.356
			-28.8704	-22.5					67.053	59.7617
			-28.8655	-22.499					67.037	0.811782
			-28.8421	-22.4977					67.037	-2.36111
			-28.8366	-22.4886					67.0213	33.6226
			-28.8336	-22.4743					66.8744	44.5727
			-28.8158	-22.4561					66.8506	7.68542
			-28.8078	-22.4359					66.8258	-17.246
			-28.8078	-22.4279					66.8116	-10.512
			-28.7999	-22.4241					66.7857	15.3298
			-28.7957	-22.3855					66.7857	38.5621
			-28.789	-22.3855					66.7772	7.79253
			-28.7658	-22.3721					66.7742	7.79253
			-28.7654	-22.365					66.7363	1.7288
			-28.7546	-22.3595					66.7184	21.2957
			-28.7426	-22.3589					66.6667	21.2957
			-28.7345	-22.3573					66.6667	21.2957
			-28.7209	-22.3548					66.6667	-17.9894
			-28.7203	-22.3548					66.6667	-11.2155
			-28.6913	-22.3548					66.6667	-10.6399
			-28.6776	-22.3548					66.6071	-5.95238
			-28.6765	-22.3548					66.5385	4.1742
			-28.6765	-22.3548					66.5278	69.9735
			-28.6765	-22.3548					66.4796	-5.5197
			-28.6713	-22.3548					66.4773	22.0358
			-28.6673	-22.3548					66.4681	61.4821
			-28.6667	-22.3548					66.4286	61.4821
			-28.5868	-22.3548					66.4286	61.4821
			-28.5868	-22.3548					66.4251	0.372549
			-28.5868	-22.3529					66.4251	0.372549
			-28.5868	-22.3511					66.4251	23.5455
			-28.58	-22.3449					66.4104	14.3145
			-28.5725	-22.343					66.3889	35.6322
			-28.5714	-22.3335					66.3887	-6.99811
			-28.5672	-22.318					66.3656	-6.99811
			-28.5544	-22.2886					66.3627	0.530303
			-28.5539	-22.2812					66.3525	-12.6849
			-28.53	-22.2686					66.3462	-6.81638
			-28.5185	-22.2603					66.2617	23.4644
			-28.5131	-22.2575					66.25	10.5446
			-28.5052	-22.2575					66.2387	0.0618593
			-28.4957	-22.2575					66.2255	6.39881
			-28.4949	-22.2527					66.1806	26.2222
			-28.4755	-22.2458					66.1806	41.6162
			-28.4573	-22.2409					66.0714	-8.00215
			-28.4486	-22.231					66.0684	5.22454
			-28.4447	-22.2222					66.0684	41.671
			-28.4438	-22.2222					66.0606	-11.9013
			-28.4338	-22.2222					66.049	16.6567
			-28.4337	-22.2222					66.0256	18.3103
			-28.4332	-22.2222					66.0256	-4.73951
			-28.4313	-22.2165					66.0197	6.81194
			-28.4287	-22.2093					66	6.81194
			-28.4259	-22.1986					65.9722	6.81194
			-28.4058	-22.1927					65.9213	36.3137
			-28.3977	-22.1908					65.9007	19.8762
			-28.3977	-22.1646					65.8824	13.3386
			-28.3884	-22.1517					65.8791	-13.75
			-28.3608	-22.1472					65.8752	-9.26724
			-28.3597	-22.142					65.8333	-2.5
			-28.3422	-22.1405					65.8333	0.184599
			-28.3408	-22.1212					65.8056	2.08333
			-28.3333	-22.1014					65.7736	6.25
			-28.316	-22.1014					65.7584	6.25
			-28.3135	-22.0992					65.7519	6.25
			-28.3135	-22.0895					65.7407	6.25
			-28.3135	-22.0889					65.7407	9.07258
			-28.306	-22.0726					65.7143	18.5283
			-28.2972	-22.0726					65.7143	20.6019
			-28.2705	-22.0586					65.7143	29.3561
			-28.2703	-22.0576					65.6967	33.4559
			-28.2703	-22.0536					65.6364	54.1667
			-28.2665	-22.053					65.625	70.3629
			-28.2614	-22.053					65.625	118.75
			-28.2311	-22.053					65.5952	160.417
			-28.2297	-22.053					65.565	38.7225
			-28.2297	-22.029					65.5556	20.0485
			-28.2239	-22.0238					65.5556	32.7326
			-28.2236	-21.9952					65.5556	32.7326
			-28.2143	-21.9949					65.5211	38.0777
			-28.1885	-21.9749					65.4882	83.0686
			-28.1845	-21.9742					65.4542	37.8698
			-28.1845	-21.9582					65.4499	30.3152
			-28.1825	-21.9575					65.4234	12.8428
			-28.1494	-21.9415					65.4167	13.5201
			-28.1462	-21.9394					65.3947	15.3213
			-28.1455	-21.9243					65.3846	60.3107
			-28.1402	-21.9025					65.3846	16.6733
[truncated: 32,339 more rows]

## Sheet: Fig.1d
NeuN+_H3K27me3								NeuN-_H3K27me3								NeuN+_H3K27ac								NeuN-_H3K27ac
log2(R6/WT)	Adjusted p-value (R6 vs WT)	Chr	Start	End	Gene.Name	Status in HD_R6		log2(R6/WT)	Adjusted p-value (R6 vs WT)	Chr	Start	End	Gene.Name	Status in HD_R6		log2(R6/WT)	Adjusted p-value (R6 vs WT)	Chr	Start	End	Gene.Name	Status in HD_R6		log2(R6/WT)	Adjusted p-value (R6 vs WT)	Chr	Start	End	Gene.Name	Status in HD_R6
-1.52494	2.81132e-23	chr11	119040601	119059199	Cbx8	DOWN		0.769541	0.00898279	chr17	39842801	39848799	Rn45s	UP		-1.78594	2.50846e-23	chr12	103441601	103457599	Ifi27l2a	DOWN		-0.699702	0.000819973	chr15	88617401	88635999	Zdhhc25	DOWN
-2.25951	1.22301e-14	chr13	34128401	34134199	Tubb2b	DOWN		0.709476	0.00898279	chr2	98662201	98667799	Lrrc4c	UP		-1.98004	2.21377e-22	chr17	66129201	66138799	Ddx11	DOWN		-0.478366	0.000819973	chr9	109529201	109570999	Fbxw15	DOWN
-2.18377	2.5228e-13	chr3	101376601	101384799	Igsf3	DOWN		0.669658	0.038117	chr9	3000201	3004799	Mir101c	UP		-1.37594	4.07825e-21	chr17	34431801	34453599	Btnl4	DOWN		-0.400154	0.00510132	chr9	43499601	43573799	Nectin1	DOWN
-3.03526	4.0563e-12	chr12	11433601	11438199	Vsnl1	DOWN										-2.17057	1.55408e-18	chr1	20628401	20637399	Pkhd1	DOWN		-0.804214	0.00764341	chr9	109594801	109608999	Fbxw24	DOWN
-1.90732	3.22982e-10	chr9	40857601	40862199	Bsx	DOWN										-1.50465	1.80243e-16	chr5	118123401	118131799	Fbxw8	DOWN		-0.345643	0.00764341	chr9	25167201	25233599	Herpud2	DOWN
-2.29942	6.55821e-10	chr17	44734601	44738999	Runx2	DOWN										-1.80885	2.95938e-16	chr13	64688801	64698999	1190003K10Rik	DOWN		-0.293459	0.00982147	chr2	98662201	98667399	Lrrc4c	DOWN
-0.861563	1.55114e-09	chr4	151697801	151728599	Camta1	DOWN										-1.2176	6.19866e-16	chr7	46074401	46088199	Kcnj11	DOWN		-0.407472	0.0164698	chr6	84115201	84155999	Dysf	DOWN
-0.816892	1.81743e-09	chr7	144151801	144193799	Shank2	DOWN										-1.81508	1.3996e-15	chr6	116774601	116785399	Tmem72	DOWN		-0.395937	0.0308418	chr3	15087601	15135199	A930001A20Rik	DOWN
-0.916491	8.08981e-09	chr2	144764601	144790999	Scp2d1	DOWN										-1.50421	1.93679e-15	chr18	4459201	4467999	Mtpap	DOWN		-0.369235	0.0311295	chr2	145512601	145565999	Gm14092	DOWN
-1.17844	8.35018e-09	chr5	24030001	24047599	Fam126a	DOWN										-2.54547	7.46631e-15	chr18	3461601	3465799	Bambi	DOWN		-0.52542	0.0365687	chr3	100877001	100898999	Trim45	DOWN
-1.47733	1.68502e-08	chr11	119085001	119090999	Cbx4	DOWN										-1.62679	9.87146e-15	chr9	14977601	14985399	Panx1	DOWN		-0.331738	0.0375369	chr11	71398801	71449199	Nlrp1c-ps	DOWN
-1.35385	3.24762e-08	chr1	62701001	62710399	Nrp2	DOWN										-1.29228	2.13844e-14	chr10	90092401	90106799	Anks1b	DOWN		-0.369383	0.0375369	chr1	181438801	181477599	Ccdc121	DOWN
-1.84317	7.50479e-08	chr10	128737801	128744799	Dgka	DOWN										-0.895644	4.74826e-14	chr8	86527001	86561399	Abcc12	DOWN		-0.665574	0.0375369	chr2	178657201	178669199	Cdh26	DOWN
-1.01227	8.70805e-08	chr4	151731801	151754399	Camta1	DOWN										-1.71779	9.03726e-14	chr2	104076201	104085599	Cd59b	DOWN		-0.430488	0.0429097	chr4	105921401	105945799	Usp24	DOWN
-1.7857	1.532e-07	chr14	121594801	121602599	Slc15a1	DOWN										-0.834069	1.05472e-13	chr12	106671801	106725999	4933406K04Rik	DOWN		-0.319155	0.0512889	chr11	73279001	73330199	Aspa	DOWN
-1.12174	2.41389e-07	chr9	44694201	44708599	Treh	DOWN										-1.7857	1.05472e-13	chr8	23654801	23659999	Zmat4	DOWN		-0.676618	0.051424	chr17	34067201	34080599	H2-Oa	DOWN
-1.38126	3.24229e-07	chr10	73095001	73101799	A330049N07Rik	DOWN										-0.934835	1.44109e-13	chr12	26349801	26395799	4930549C15Rik	DOWN		-0.45791	0.051424	chr4	153174201	153195199	Ajap1	DOWN
-2.06302	4.99875e-07	chr13	42048801	42052799	Hivep1	DOWN										-1.92307	1.54618e-13	chr12	86533401	86540399	Esrrb	DOWN		-0.392683	0.051424	chr9	63909001	63944199	Smad6	DOWN
-1.81941	8.48007e-07	chr12	99558801	99564599	Gm26839	DOWN										-2.07042	2.61715e-13	chr1	20669201	20675599	Linc-md1	DOWN		-0.36572	0.0533237	chr4	142738201	142776599	Mir7021	DOWN
-2.38523	8.48007e-07	chr1	42539401	42543199	Pantr1	DOWN										-0.859337	3.95128e-13	chr1	170835401	170875199	Atf6	DOWN		-0.531733	0.0544509	chr12	111493401	111506599	Gm266	DOWN
-1.1584	1.15374e-06	chr11	79060801	79078199	Gm11201	DOWN										-0.785277	9.93651e-13	chr2	152291201	152336999	Rbck1	DOWN		-0.319692	0.0583118	chr7	130778601	130840799	Btbd16	DOWN
-0.453885	1.17727e-06	chr5	110461801	110642199	Galnt9	DOWN										-1.77592	1.12918e-12	chr9	32390401	32394999	Kcnj1	DOWN		-0.625373	0.0602502	chr1	21235801	21252199	Gsta3	DOWN
-0.605835	1.39818e-06	chr13	48116601	48163799	Id4	DOWN										-2.31131	1.17869e-12	chr14	51322801	51325799	4930597G03Rik	DOWN		-0.262403	0.0702558	chr10	40403201	40529799	Slc22a16	DOWN
-1.1881	1.41196e-06	chr1	13558801	13573999	Tram1	DOWN										-1.35356	1.22621e-12	chr9	10380001	10392799	Mir6237	DOWN		-0.387988	0.0795148	chr2	124739801	124765999	Sema6d	DOWN
-1.33712	1.44872e-06	chr3	127788001	127794799	Tifa	DOWN										-1.31722	1.27663e-12	chr2	80722401	80738399	Nup35	DOWN		-0.32556	0.088392	chr15	96515801	96552599	Scaf11	DOWN
-0.577121	1.50131e-06	chr5	112629401	112682599	1700034G24Rik	DOWN										-1.89807	1.27663e-12	chr5	10534801	10540999	Gm6455	DOWN		-0.519212	0.0943206	chr11	38082401	38107999	Gm12130	DOWN
-0.92873	2.19202e-06	chr19	45075201	45088999	Kazald1	DOWN										-1.11432	2.1834e-12	chr12	107783801	107801399	4930465M20Rik	DOWN		-0.37191	0.0950863	chr14	93822201	93858799	Pcdh9	DOWN
-1.46973	2.46129e-06	chr18	21651001	21654999	Klhl14	DOWN										-1.43604	2.76659e-12	chr4	33345201	33362399	Rngtt	DOWN		-0.277749	0.0950863	chr1	55681001	55770999	9130227L01Rik	DOWN
-1.00665	3.08761e-06	chr7	38168801	38182399	1600014C10Rik	DOWN										-1.14597	3.44003e-12	chr1	135326601	135337799	Lmod1	DOWN		-0.397705	0.0950863	chr18	49575001	49604199	1700044K03Rik	DOWN
-2.70125	8.24249e-06	chr8	50914201	50917399	Gm2516	DOWN										-1.08042	5.16292e-12	chr12	106727201	106749199	4933406K04Rik	DOWN		-0.490855	0.0950863	chr2	119310801	119330199	Dll4	DOWN
-0.836274	1.32073e-05	chr18	64326201	64347599	Onecut2	DOWN										-1.77608	9.27778e-12	chr4	86520601	86526999	Saxo1	DOWN		-0.487243	0.0950863	chr2	131795401	131814199	5330413P13Rik	DOWN
-0.619255	1.32073e-05	chr5	110965001	111003199	Mir701	DOWN										-0.948749	1.204e-11	chr12	106893201	106913799	4933406K04Rik	DOWN		-0.541087	0.0950863	chr9	34225001	34239599	7630403G23Rik	DOWN
-0.516039	1.32678e-05	chr2	163185401	163242599	Tox2	DOWN										-1.40137	1.204e-11	chr3	137460401	137469199	Gm4861	DOWN		0.621214	0.000819973	chr8	71706401	71730599	Fcho1	UP
-1.78127	1.35791e-05	chr8	54778401	54781799	Gpm6a	DOWN										-1.66867	2.18442e-11	chr2	80740001	80749599	Nup35	DOWN		0.512558	0.00510132	chr12	107920401	107955999	Bcl11b	UP
-1.25103	1.35791e-05	chrX	38999201	38999599	6030498E09Rik	DOWN										-0.817379	3.19495e-11	chr11	6545001	6573599	Ccm2	DOWN		0.489563	0.00764341	chr1	159757401	159790199	Tnr	UP
-0.567579	1.38093e-05	chr14	28503201	28553799	Wnt5a	DOWN										-1.62316	5.69121e-11	chr7	144837001	144840999	Fgf3	DOWN		0.655895	0.00764341	chr12	107958001	107973599	Bcl11b	UP
-1.11797	1.53493e-05	chr14	121583601	121593199	Slc15a1	DOWN										-1.48136	1.039e-10	chr11	99178201	99185199	Ccr7	DOWN		0.682991	0.0081051	chr11	24073201	24083799	Bcl11a	UP
-1.12671	1.69703e-05	chr1	13575801	13588399	Tram1	DOWN										-1.3911	1.039e-10	chr12	79048801	79056399	Plekhh1	DOWN		0.589973	0.0149624	chr12	107975401	107990599	Bcl11b	UP
-0.71209	1.95064e-05	chr13	41799401	41824599	Adtrp	DOWN										-2.27939	1.039e-10	chr4	124160001	124163199	Rragc	DOWN		0.683267	0.0164698	chr2	180888201	180898999	Mir124a-3	UP
-1.9791	2.56646e-05	chr8	41052001	41055799	Mtus1	DOWN										-1.53792	2.26929e-10	chr7	109530401	109537399	Snora3	DOWN		0.667998	0.032174	chr13	54948401	54960399	Unc5a	UP
-1.53378	3.7127e-05	chr10	41036801	41043799	Gpr6	DOWN										-1.29174	2.32524e-10	chr4	104272601	104283799	Dab1	DOWN		0.518931	0.0512889	chr10	37133601	37142399	Marcks	UP
-1.68732	4.25195e-05	chr8	105170601	105174399	Cbfb	DOWN										-0.923075	2.54125e-10	chr4	124184801	124213199	Rragc	DOWN		0.602277	0.0533237	chr9	44040001	44050999	Thy1	UP
-0.35131	5.92821e-05	chr5	112740001	112922599	1700095B10Rik	DOWN										-1.13175	2.54125e-10	chr6	143112201	143122599	C2cd5	DOWN		0.354834	0.0583118	chr4	34954201	34997799	Platr9	UP
-2.54065	6.49238e-05	chr13	34149001	34150999	Psmg4	DOWN										-1.93196	7.50291e-10	chr9	124146201	124153399	Ccr5	DOWN		0.288376	0.071553	chr15	78659601	78725399	Elfn2	UP
-0.448052	6.52843e-05	chr13	21977201	22024999	Prss16	DOWN										-0.740648	9.33125e-10	chr16	38157801	38208799	BC031361	DOWN		0.370405	0.071553	chr6	98981401	99034999	Foxp1	UP
-2.41489	7.3612e-05	chr16	24830201	24834999	Lpp	DOWN										-0.676799	9.65024e-10	chr1	39291801	39351399	Rpl31	DOWN		0.509469	0.0869419	chr12	107991801	108009199	Bcl11b	UP
-0.54598	0.000105761	chr5	111016601	111056599	Mir701	DOWN										-1.95667	9.68092e-10	chr4	137280601	137284599	Wnt4	DOWN		0.285331	0.0950863	chr10	90826201	90886399	Anks1b	UP
-0.665432	0.000105761	chr7	144108001	144137399	Shank2	DOWN										-1.74047	1.1474e-09	chr3	96681801	96686799	Pias3	DOWN
-1.3115	0.000166272	chr7	16548401	16557599	Gm29443	DOWN										-2.41634	1.24627e-09	chr16	12387801	12390799	Shisa9	DOWN
-2.19575	0.000201633	chr2	19196801	19199599	Armc3	DOWN										-1.56373	1.26217e-09	chr14	26303401	26309999	Duxbl3	DOWN
-0.406443	0.00021156	chr7	98105201	98174799	Omp	DOWN										-1.05727	1.6497e-09	chr7	78287801	78309799	Ntrk3	DOWN
-1.76997	0.000224785	chr5	149960201	149967199	Rxfp2	DOWN										-2.03793	2.00791e-09	chr7	16705201	16708599	Ceacam9	DOWN
-0.467356	0.000230972	chr4	151535601	151591999	Camta1	DOWN										-1.27122	2.90924e-09	chr9	14935001	14942999	Izumo1r	DOWN
-2.20127	0.000275361	chr16	20620201	20621799	Camk2n2	DOWN										-1.4873	2.95863e-09	chr9	97423201	97430999	Trim42	DOWN
-0.772522	0.000275361	chr3	102004001	102024399	Nhlh2	DOWN										-1.61886	3.33822e-09	chr9	10150601	10156999	Mir6237	DOWN
-1.65232	0.000284096	chr2	64094801	64099199	Fign	DOWN										-0.774664	3.38129e-09	chr9	14990401	15023399	Panx1	DOWN
-1.87695	0.000294122	chr3	87171601	87175399	Kirrel	DOWN										-1.12781	3.49781e-09	chr1	156215601	156225199	Fam163a	DOWN
-1.76367	0.000296191	chr14	58070001	58075999	Fgf9	DOWN										-1.92297	3.59881e-09	chr13	64714601	64721599	Cntnap3	DOWN
-1.62326	0.000381862	chr14	72816201	72819999	Fndc3a	DOWN										-1.25676	3.59881e-09	chr5	42268201	42277999	Gm16223	DOWN
-1.10638	0.000418316	chr7	19517201	19524399	Nkpd1	DOWN										-0.983313	3.59881e-09	chr9	118837201	118861999	Ctdspl	DOWN
-0.598728	0.00045727	chr4	134449401	134477399	Stmn1	DOWN										-0.733155	4.03824e-09	chr9	45163601	45203999	BC049352	DOWN
-0.90516	0.000491672	chr1	113057001	113057999	Dsel	DOWN										-1.50481	4.12542e-09	chr7	144969401	144973799	Ccnd1	DOWN
-1.70565	0.000491672	chr16	7528801	7532599	Rbfox1	DOWN										-1.73931	4.94643e-09	chr9	35359401	35363799	4933422A05Rik	DOWN
-0.659009	0.000552294	chr2	144793001	144816199	Scp2d1	DOWN										-1.23858	5.78339e-09	chr2	25835001	25845799	Sohlh1	DOWN
-2.22075	0.000586168	chr8	45333201	45334799	Cyp4v3	DOWN										-1.36122	5.78339e-09	chr4	26066401	26072999	Fut9	DOWN
-1.44659	0.000588268	chr14	122909001	122914199	Ggact	DOWN										-2.38598	7.93543e-09	chr12	16700001	16704199	Ntsr2	DOWN
-1.48143	0.000614972	chr6	36385201	36389599	Chrm2	DOWN										-1.07259	8.25052e-09	chr6	87219801	87229799	Antxr1	DOWN
-1.60252	0.000660963	chr6	134922401	134927799	Lockd	DOWN										-2.18463	8.6676e-09	chr14	26293401	26295799	Duxbl3	DOWN
-1.36057	0.000700977	chr14	74928601	74939399	Lrch1	DOWN										-1.21527	9.13336e-09	chr5	117440401	117447799	Ksr2	DOWN
-0.831615	0.000717937	chr16	84761801	84775999	Jam2	DOWN										-1.37017	9.58402e-09	chr10	77790201	77796999	Gm19668	DOWN
-1.83781	0.000745692	chr14	74640601	74643599	Htr2a	DOWN										-1.21739	1.19964e-08	chr5	124632201	124641599	Atp6v0a2	DOWN
-0.582623	0.000763128	chr11	96436801	96468399	Gm11529	DOWN										-1.36789	1.30438e-08	chr10	50138601	50146599	Grik2	DOWN
-1.72589	0.000894111	chr11	88136001	88141199	Cuedc1	DOWN										-1.3157	1.3159e-08	chr6	113574201	113579799	Fancd2os	DOWN
-1.40426	0.000937731	chr6	101769401	101775799	Gm9871	DOWN										-1.0223	1.38014e-08	chr15	27697201	27711799	Fam105a	DOWN
-1.74032	0.00100469	chr13	109114001	109116799	Mir582	DOWN										-0.849537	1.52307e-08	chr4	86950601	86968999	Acer2	DOWN
-1.33397	0.00104418	chr3	49752601	49757599	Pcdh18	DOWN										-1.2536	1.84511e-08	chr2	172973801	172978199	Spo11	DOWN
-0.525731	0.00106486	chr3	106202201	106245599	Chil4	DOWN										-0.830744	1.9507e-08	chr12	38107201	38133199	Dgkb	DOWN
-1.63573	0.00106486	chr4	57663601	57667999	Palm2	DOWN										-1.70927	2.04975e-08	chr9	124137601	124144599	Ccr5	DOWN
-1.25154	0.00107794	chr4	132417801	132424799	Phactr4	DOWN										-1.92306	2.05883e-08	chr7	24713201	24717799	BC049730	DOWN
-1.70334	0.00108373	chr13	102891401	102897199	1700099I09Rik	DOWN										-1.38529	2.11897e-08	chr17	66114001	66119399	Washc1	DOWN
-1.79911	0.00108373	chr14	79675801	79679599	Cnmd	DOWN										-1.39405	2.15118e-08	chr6	76893801	76898999	Lrrtm1	DOWN
-1.21564	0.00108373	chrX	48738001	48739999	Rbmx2	DOWN										-0.795373	2.67889e-08	chr11	36135001	36159199	Wwc1	DOWN
-1.60465	0.0011689	chr2	65125201	65129199	Grb14	DOWN										-0.883502	2.67889e-08	chr7	15971401	15989199	Ehd2	DOWN
-0.450898	0.00117679	chr9	74843401	74871399	Onecut1	DOWN										-2.04039	2.72672e-08	chr1	161901001	161905399	Suco	DOWN
-0.564063	0.00130777	chr6	54700601	54722999	Mturn	DOWN										-1.03851	3.04328e-08	chr3	41043601	41054799	Pgrmc2	DOWN
-1.21648	0.0013881	chr10	30842601	30848599	Hey2	DOWN										-1.14417	3.35746e-08	chr14	28121001	28128599	Wnt5a	DOWN
-0.876154	0.00161106	chr12	53244601	53253399	Npas3	DOWN										-0.687168	3.93479e-08	chr12	84925401	84971799	Arel1	DOWN
-1.88802	0.00163942	chr1	82288601	82292999	Irs1	DOWN										-1.92822	4.05618e-08	chr9	81785201	81789599	Mei4	DOWN
-1.48183	0.00164591	chr11	34402201	34407199	Fam196b	DOWN										-1.32906	4.69055e-08	chr9	123460001	123463999	Limd1	DOWN
-0.514756	0.00173351	chr2	144817801	144851999	Scp2d1	DOWN										-1.36421	5.44291e-08	chr14	37138401	37143999	Ghitm	DOWN
-0.355833	0.00173351	chr5	111094601	111203399	Mir701	DOWN										-0.980143	5.76029e-08	chr16	17934201	17947799	Slc25a1	DOWN
-1.58844	0.0018206	chr17	55968601	55971399	Shd	DOWN										-0.952549	5.92358e-08	chr6	91645601	91660399	Slc6a6	DOWN
-1.2872	0.00184154	chr17	78878601	78883999	Eif2ak2	DOWN										-0.614769	6.90724e-08	chr6	71559601	71620599	Kdm3a	DOWN
-0.452237	0.00195358	chr5	110907601	110961599	Ttc28	DOWN										-1.48789	7.01423e-08	chr6	78335801	78341599	Reg3b	DOWN
-0.448499	0.00203558	chr2	71521801	71562199	Dlx1as	DOWN										-0.690335	7.16802e-08	chr8	86467201	86508399	Abcc12	DOWN
-0.927515	0.00234974	chr2	109954401	109965599	Lgr4	DOWN										-1.30066	8.26238e-08	chr3	92504801	92516399	Sprr4	DOWN
-1.5018	0.00242093	chr3	154467601	154471399	Cryz	DOWN										-1.31325	9.0382e-08	chr2	163573601	163579799	Ttpal	DOWN
-1.63989	0.00264186	chr10	127525801	127527599	Shmt2	DOWN										-0.571915	9.10132e-08	chr13	107709601	107771399	Mir325	DOWN
-1.15219	0.00269709	chr2	131855601	131866199	Erv3	DOWN										-1.10598	1.0042e-07	chr4	156008201	156016599	Tnfrsf4	DOWN
-0.809891	0.00295056	chr11	34352601	34368399	Fam196b	DOWN										-0.747095	1.06157e-07	chr12	83777801	83805599	Papln	DOWN
-0.818922	0.00303762	chr4	57299601	57311599	Ptpn3	DOWN										-0.810703	1.08933e-07	chr1	135122201	135137799	Ptprv	DOWN
-1.34216	0.00339488	chr11	78164001	78168799	Traf4	DOWN										-1.72898	1.10166e-07	chr7	16184601	16190199	Meis3	DOWN
-1.11683	0.00347727	chr5	24049201	24056599	Fam126a	DOWN										-1.01872	1.22704e-07	chr4	124172601	124183399	Rragc	DOWN
-1.3339	0.00360602	chr18	69197001	69200399	Tcf4	DOWN										-0.777739	1.25839e-07	chr6	120500601	120524799	Cecr5	DOWN
-0.807085	0.00371607	chr13	98572001	98582599	Tmem174	DOWN										-1.06196	1.41632e-07	chr4	33731201	33742599	Cnr1	DOWN
-0.413099	0.00371607	chr5	112571001	112622799	1700034G24Rik	DOWN										-0.722406	1.4237e-07	chr17	27405601	27437399	Mir7218	DOWN
-1.19058	0.00408179	chr7	79715401	79721999	Kif7	DOWN										-0.717437	1.48897e-07	chr9	106427001	106449999	Acy1	DOWN
-0.872166	0.00420878	chr8	67137601	67137999	Naf1	DOWN										-1.13028	1.58486e-07	chr18	71012801	71020999	Mbd2	DOWN
-1.8491	0.00450576	chr2	163252001	163254399	Tox2	DOWN										-1.87125	1.58486e-07	chr4	116852801	116856199	Zswim5	DOWN
-0.813751	0.00463658	chr1	154877401	154886799	Cacna1e	DOWN										-2.01497	1.61808e-07	chr12	104212401	104214799	Serpina3f	DOWN
-1.60116	0.00474525	chr6	21076001	21080399	Kcnd2	DOWN										-0.898312	1.64855e-07	chr1	193443201	193457999	Mir205	DOWN
-0.581285	0.00475573	chr8	10130201	10155199	Myo16	DOWN										-1.3467	1.84701e-07	chr1	59328001	59335999	Cdk15	DOWN
-1.20546	0.00477261	chr5	47982801	47986999	Slit2	DOWN										-0.602198	1.92736e-07	chr12	106300201	106344399	1700121N20Rik	DOWN
-1.96744	0.00505255	chr8	9491001	9494199	Fam155a	DOWN										-1.50241	1.93583e-07	chr7	101880601	101886799	Anapc15	DOWN
-1.32012	0.00522174	chr8	84934201	84938599	Mast1	DOWN										-1.52582	2.0109e-07	chr11	44250401	44255599	Il12b	DOWN
-1.2764	0.0057443	chr11	32221601	32225799	Rhbdf1	DOWN										-1.29027	2.0109e-07	chr6	88052801	88058599	Rab7	DOWN
-1.32922	0.0057443	chr18	11349201	11353399	Rbbp8	DOWN										-0.785461	2.28616e-07	chr17	79979401	80006799	Hnrnpll	DOWN
-0.959899	0.0057443	chr19	28790401	28797199	Slc1a1	DOWN										-1.12294	2.28616e-07	chr9	45204801	45213999	Tmprss4	DOWN
-0.75236	0.00591504	chr4	151509601	151523399	Camta1	DOWN										-1.12668	2.4395e-07	chr6	97571801	97580999	Frmd4b	DOWN
-0.537867	0.00593594	chr15	11055601	11078199	Adamts12	DOWN										-1.20824	2.4543e-07	chr1	74029001	74038399	Tns1	DOWN
-1.51541	0.00655334	chr7	144139201	144143199	Shank2	DOWN										-0.81584	2.68487e-07	chr3	137029401	137044599	Emcn	DOWN
-1.12365	0.00665598	chr9	76316001	76322999	Hcrtr2	DOWN										-1.24368	2.70546e-07	chr7	112659801	112665999	Tead1	DOWN
-0.544581	0.00687037	chr1	191160801	191187999	Atf3	DOWN										-0.844325	2.7514e-07	chr17	46585001	46606399	Ptk7	DOWN
-0.520002	0.00698258	chr5	112992401	113019399	Grk3	DOWN										-0.569176	3.1198e-07	chr11	109235401	109282799	Rgs9	DOWN
-1.63642	0.007324	chr10	80189201	80191199	Efna2	DOWN										-1.51769	3.3624e-07	chr3	157167201	157175199	Zranb2	DOWN
-1.34505	0.007324	chr9	78517401	78521999	Eef1a1	DOWN										-1.70955	3.3624e-07	chr3	58718801	58725199	4930593A02Rik	DOWN
-1.0003	0.00763016	chr8	9711801	9720199	Fam155a	DOWN										-2.5036	3.3624e-07	chr7	74095201	74097399	St8sia2	DOWN
-0.560197	0.00780403	chr2	170142401	170168799	Zfp217	DOWN										-1.60221	3.36309e-07	chr13	13530401	13534599	Lyst	DOWN
-1.06085	0.00790037	chr16	83263401	83263599	4930553E22Rik	DOWN										-0.962798	3.6063e-07	chr11	78267401	78277199	2610507B11Rik	DOWN
-1.10351	0.00816327	chr5	3341401	3349399	Cdk6	DOWN										-1.29846	4.03395e-07	chr8	72528201	72534399	Med26	DOWN
-1.61306	0.00823821	chr1	131244401	131246399	Rassf5	DOWN										-1.00151	4.05178e-07	chr5	53314201	53326799	Smim20	DOWN
-0.406199	0.00823821	chr5	112923801	112973199	Myo18b	DOWN										-1.13103	4.76788e-07	chr8	63128601	63137799	Spock3	DOWN
-0.532809	0.00833774	chr2	173913201	173950999	Stx16	DOWN										-2.17096	4.87506e-07	chr1	20682601	20686399	Mir133b	DOWN
-1.1661	0.00857961	chr3	9951801	9952199	Fabp5	DOWN										-0.888301	4.98717e-07	chr6	56650801	56662599	Lsm5	DOWN
-0.823106	0.00929334	chr3	106186001	106200799	Chil3	DOWN										-0.914766	5.20521e-07	chr13	55368601	55378199	Rgs14	DOWN
-0.846904	0.00950727	chr17	68837401	68846999	Tmem200c	DOWN										-0.627518	5.20521e-07	chr7	27586601	27644599	Akt2	DOWN
-0.537859	0.00950727	chr2	169983001	170010799	AY702102	DOWN										-1.34952	5.37207e-07	chr4	137129601	137137199	Gm13003	DOWN
-0.678062	0.00977315	chr1	191030201	191045999	Spata45	DOWN										-1.73456	5.46314e-07	chr5	38176801	38181799	Nsg1	DOWN
-1.75061	0.0103675	chr18	13969801	13972399	Zfp521	DOWN										-0.690592	5.46314e-07	chr7	125867601	125902399	D430042O09Rik	DOWN
-0.587212	0.0104431	chr2	143975801	143993799	Rrbp1	DOWN										-1.07401	5.78359e-07	chr18	35114001	35121799	Ctnna1	DOWN
-1.25245	0.0105277	chr16	44330801	44334599	Sidt1	DOWN										-0.918803	5.78359e-07	chr7	107703601	107715599	Cyb5r2	DOWN
-1.04805	0.0106488	chr14	54923801	54930399	Efs	DOWN										-0.66359	5.80195e-07	chr17	28606201	28630799	Srpk1	DOWN
-1.22244	0.0109909	chr19	35048001	35052799	Kif20b	DOWN										-1.09461	6.07605e-07	chr4	12515401	12523999	Fam92a	DOWN
-0.864731	0.0110149	chr5	110887601	110895599	Ttc28	DOWN										-0.627416	6.1515e-07	chr6	98339201	98376999	Gm765	DOWN
-1.6642	0.0110211	chr2	72508001	72509599	Cdca7	DOWN										-1.89136	6.61672e-07	chr19	46080001	46085399	Nolc1	DOWN
-1.49387	0.0110211	chr3	135336401	135339599	Slc9b1	DOWN										-1.03777	6.63427e-07	chr2	179017001	179027599	4930591A17Rik	DOWN
-0.976954	0.0113262	chr1	185482201	185489199	5033404E19Rik	DOWN										-1.22206	7.0596e-07	chr2	129357001	129362999	Il1bos	DOWN
-0.729042	0.0120424	chr5	110864801	110878199	Ttc28	DOWN										-1.97501	7.25709e-07	chr5	26507201	26510199	4930584F24Rik	DOWN
-0.836592	0.013115	chr14	121611601	121624599	Dock9	DOWN										-0.680194	7.49043e-07	chr11	51617801	51640399	Rmnd5b	DOWN
-0.345823	0.0135857	chr7	98417001	98472999	Gucy2d	DOWN										-0.92614	7.53969e-07	chr11	115902401	115909199	Smim5	DOWN
-0.676231	0.0135857	chr8	117820601	117833799	Mphosph6	DOWN										-1.04428	7.53969e-07	chr7	141251601	141262199	Irf7	DOWN
-1.32401	0.0136655	chr7	31049601	31052999	Fxyd7	DOWN										-0.925349	7.68725e-07	chr4	33548601	33557999	Mir8118	DOWN
-1.30086	0.0141971	chr14	121575001	121578199	Slc15a1	DOWN										-0.506982	7.73267e-07	chr8	93806401	93869599	4930488L21Rik	DOWN
-0.614952	0.0148786	chr3	106247201	106266399	Chil4	DOWN										-0.664065	8.08734e-07	chr11	116137801	116163999	Mrpl38	DOWN
-1.4027	0.016296	chr2	109946201	109950199	Lgr4	DOWN										-0.769715	8.55302e-07	chr9	46161001	46191999	Apoa1	DOWN
-0.731078	0.0165898	chr5	111004601	111015599	Mir701	DOWN										-0.68734	8.76772e-07	chr18	21119601	21145199	Mep1b	DOWN
-0.745598	0.0167503	chr5	112684401	112697599	1700034G24Rik	DOWN										-1.80019	8.90323e-07	chr14	65141401	65143399	Extl3	DOWN
-0.655156	0.0168609	chr14	61685801	61693399	Dleu2	DOWN										-2.19516	8.9813e-07	chr18	43960801	43964399	Spink5	DOWN
-1.4972	0.0168609	chr14	62290601	62293399	Dleu7	DOWN										-1.71388	8.99479e-07	chr16	81994001	81996799	Ncam2	DOWN
-1.21322	0.0168636	chr2	129036601	129039799	Ttl	DOWN										-0.511534	8.99479e-07	chr7	122325801	122502999	Prkcb	DOWN
-1.22509	0.0172045	chr1	154243201	154243399	4930532M18Rik	DOWN										-2.27143	9.15973e-07	chr8	19248401	19251599	Defb5	DOWN
-0.34137	0.0174892	chr5	75052601	75105999	Gsx2	DOWN										-0.592512	9.84239e-07	chr1	132906801	132950399	Lrrn2	DOWN
-0.743855	0.0176911	chr3	146313401	146326799	Gm10636	DOWN										-0.769366	1.07354e-06	chr6	125710001	125724999	Ano2	DOWN
-0.743541	0.0188147	chr8	46933401	46951199	Enpp6	DOWN										-1.30634	1.078e-06	chr14	63550201	63558199	Mtmr9	DOWN
-1.0461	0.0188147	chr9	70121201	70129199	Fam81a	DOWN										-1.1013	1.09997e-06	chr11	17104801	17113999	Ppp3r1	DOWN
-0.310784	0.0192268	chr2	105639401	105692999	Pax6	DOWN										-1.92153	1.13669e-06	chr3	99211601	99214199	Mir6481	DOWN
-1.06554	0.0201438	chr18	47365201	47370199	Sema6a	DOWN										-0.601368	1.21012e-06	chr14	69783801	69819599	Rhobtb2	DOWN
-1.23662	0.0201438	chr4	57657601	57661599	Palm2	DOWN										-1.62612	1.21012e-06	chr15	16537001	16542399	Cdh9	DOWN
-0.537816	0.0207981	chr5	37355201	37376199	Evc2	DOWN										-0.95526	1.21012e-06	chr9	10104401	10119999	Mir6237	DOWN
-1.26699	0.0211599	chr16	64873001	64877999	Cggbp1	DOWN										-0.715138	1.25165e-06	chr13	107558801	107615599	1700006H21Rik	DOWN
-1.36545	0.0211599	chr4	151762001	151766999	Camta1	DOWN										-0.684896	1.33067e-06	chr3	137413601	137436399	Emcn	DOWN
-1.55986	0.0221897	chr17	52600601	52603799	Kcnh8	DOWN										-1.47717	1.38184e-06	chr10	31827601	31833399	Rnf217	DOWN
-0.866829	0.0222744	chr10	13051601	13061999	Plagl1	DOWN										-0.860382	1.42977e-06	chr9	118676401	118698199	Itga9	DOWN
-1.11907	0.0228435	chr4	45824601	45828199	Igfbpl1	DOWN										-1.04802	1.45246e-06	chr8	12728401	12737199	Gm15348	DOWN
-1.45176	0.0228435	chr6	58594001	58598399	Abcg2	DOWN										-0.726461	1.55991e-06	chr2	112237801	112253599	Lpcat4	DOWN
-0.386521	0.0232497	chr8	46279801	46323199	Helt	DOWN										-0.985146	1.55991e-06	chr3	25570801	25580599	Nlgn1	DOWN
-0.896885	0.0233518	chrX	150865401	150865599	Itih5l-ps	DOWN										-1.06317	1.58603e-06	chr6	18766201	18773399	Lsm8	DOWN
-1.16397	0.0233518	chrY	50992801	50993199	Gm20823	DOWN										-1.00125	1.5871e-06	chr1	157719601	157728399	Sec16b	DOWN
-0.660501	0.0244388	chr11	77129601	77152799	Efcab5	DOWN										-0.778623	1.58787e-06	chr18	75072801	75090599	Dym	DOWN
-0.665192	0.0251775	chr10	44455201	44465199	Prdm1	DOWN										-0.767115	1.65596e-06	chr3	9345401	9360199	C030034L19Rik	DOWN
-1.08188	0.0252643	chr19	32868801	32874199	Pten	DOWN										-0.801854	1.65872e-06	chr2	70981801	71000199	Mettl8	DOWN
-1.64548	0.0258829	chr15	76089601	76091999	Nrbp2	DOWN										-0.721328	1.72685e-06	chr11	99241001	99255999	Krt222	DOWN
-1.48672	0.0260019	chr7	23927001	23931399	Vmn1r179	DOWN										-1.16979	1.74661e-06	chr9	66859601	66865399	Aph1c	DOWN
-1.66938	0.0268526	chr5	149398401	149400599	Medag	DOWN										-1.57408	2.20147e-06	chr11	117557401	117561199	2900041M22Rik	DOWN
-1.40854	0.0273922	chr13	19623001	19625799	Sfrp4	DOWN										-0.60858	2.37039e-06	chr14	28050601	28098599	Wnt5a	DOWN
-0.505736	0.027793	chr1	152487201	152513599	Colgalt2	DOWN										-0.540873	2.37961e-06	chr9	49373201	49423399	Ankk1	DOWN
-0.288205	0.027793	chr8	92337401	92419999	Irx5	DOWN										-0.758508	2.38518e-06	chr18	64142401	64159199	St8sia3	DOWN
-0.986577	0.0282866	chr4	151690001	151695399	Camta1	DOWN										-0.704719	2.5108e-06	chr5	124524001	124542799	Rilpl1	DOWN
-0.63015	0.0285908	chr15	11079201	11091999	Adamts12	DOWN										-0.758607	2.52242e-06	chr5	81516601	81541399	Adgrl3	DOWN
-1.56698	0.0290959	chr2	94918801	94923199	Api5	DOWN										-0.919006	2.52703e-06	chr11	4058401	4070799	Sec14l3	DOWN
-0.362441	0.0306351	chr13	41760601	41797399	Adtrp	DOWN										-1.31589	2.54626e-06	chr6	91607201	91612399	Slc6a6	DOWN
-1.32787	0.0309089	chr9	26199001	26203199	B3gat1	DOWN										-1.12191	2.7195e-06	chr1	92949601	92956999	9430060I03Rik	DOWN
-1.66168	0.0310844	chr2	74399001	74399399	4930441J16Rik	DOWN										-1.36025	2.73157e-06	chr12	32860401	32866799	Gdap10	DOWN
-0.945093	0.0311237	chr17	73407401	73414999	Capn13	DOWN										-0.985621	2.75505e-06	chr5	101773001	101782799	Cds1	DOWN
-0.9195	0.0335152	chr10	7388601	7393599	Ulbp1	DOWN										-1.31429	2.80482e-06	chr5	133311001	133316999	Auts2	DOWN
-1.15993	0.034272	chr5	141400401	141405599	Sdk1	DOWN										-1.80581	2.8163e-06	chr1	130371001	130376199	Cd55b	DOWN
-0.872702	0.0347619	chr6	38691001	38701599	Clec2l	DOWN										-0.577445	2.88475e-06	chr11	109284401	109302599	Rgs9	DOWN
-1.21777	0.0351905	chr6	39117601	39119599	4930599N23Rik	DOWN										-0.705883	2.88475e-06	chr6	91573401	91600999	Lsm3	DOWN
-0.955172	0.0362022	chr8	84926201	84931999	Mast1	DOWN										-0.764429	2.92757e-06	chr1	193358201	193372799	Camk1g	DOWN
-1.40942	0.0363476	chr2	20519201	20522799	Etl4	DOWN										-0.728443	3.0819e-06	chr13	93124401	93148399	Cmya5	DOWN
-0.622964	0.0363476	chr4	147551001	147566799	Zfp985	DOWN										-1.16807	3.20721e-06	chr17	29408601	29417599	Fgd2	DOWN
-0.608113	0.0365232	chr9	97008001	97020599	Spsb4	DOWN										-0.889731	3.24384e-06	chr10	50066601	50083799	Grik2	DOWN
-0.478304	0.0372062	chr8	84645401	84666399	Ier2	DOWN										-0.816344	3.3775e-06	chr19	10904401	10923199	Zp1	DOWN
-0.96272	0.0376594	chr19	19128001	19134799	Rorb	DOWN										-0.76558	3.40315e-06	chr5	124037801	124053599	Vps37b	DOWN
-0.364814	0.0389213	chr3	96519601	96567599	Txnip	DOWN										-0.682372	3.59734e-06	chr3	90636801	90654799	S100a7a	DOWN
-1.17582	0.0393322	chr7	133120201	133122799	Ctbp2	DOWN										-0.804896	3.73454e-06	chr2	120042601	120051799	Pla2g4b	DOWN
-0.962617	0.0393322	chr8	12218401	12225199	Gm5607	DOWN										-1.22449	3.7413e-06	chr2	179053401	179065799	4930591A17Rik	DOWN
-0.491523	0.0396594	chr1	163297601	163317599	Prrx1	DOWN										-0.825103	3.82566e-06	chr4	126539401	126554999	Clspn	DOWN
-0.574791	0.0396594	chr12	54194601	54209599	Egln3	DOWN										-0.985673	3.83182e-06	chr7	45196401	45206599	Ccdc155	DOWN
-1.93544	0.0396681	chr13	102905801	102908799	1700099I09Rik	DOWN										-2.24051	3.90526e-06	chr18	31976401	31977799	Gpr17	DOWN
-0.993329	0.0399212	chr2	116551401	116557399	Tmco5	DOWN										-0.620523	4.06091e-06	chr7	125667601	125699599	Gtf3c1	DOWN
-1.03748	0.0399212	chr8	39684201	39691799	Msr1	DOWN										-1.40209	4.24886e-06	chr3	20695001	20701999	Agtr1b	DOWN
-0.950012	0.0405753	chr17	36078801	36084999	H2-Bl	DOWN										-0.926475	4.34417e-06	chr1	135009601	135022599	Ube2t	DOWN
-0.78528	0.0408895	chr9	25073201	25085399	Herpud2	DOWN										-0.999822	4.35093e-06	chr11	100637801	100646399	Zfp385c	DOWN
-0.490302	0.0426312	chr12	105311001	105329599	Tunar	DOWN										-1.72511	4.35093e-06	chr7	143097801	143102999	Trpm5	DOWN
-1.44467	0.0426312	chr7	19576601	19578799	Zfp296	DOWN										-1.27365	4.45568e-06	chr10	37047201	37051399	Hdac2	DOWN
-0.647285	0.0426583	chr15	38897401	38914999	Baalc	DOWN										-1.46422	4.45568e-06	chr1	5812201	5817999	Npbwr1	DOWN
-1.2911	0.0426583	chr18	54452201	54455199	Redrum	DOWN										-0.653002	4.79427e-06	chr10	78200401	78229599	Trappc10	DOWN
-1.50505	0.0426639	chr7	108431401	108431599	Olfr497	DOWN										-1.21737	4.79427e-06	chr11	117357201	117361799	Sept9	DOWN
-1.09105	0.0428112	chr11	79971201	79975799	Utp6	DOWN										-0.661818	4.79572e-06	chr7	133737601	133754799	Dhx32	DOWN
-0.532308	0.0428112	chr13	94705601	94719599	Tbca	DOWN										-0.465739	5.22973e-06	chr16	96465601	96541599	Pcp4	DOWN
-1.21128	0.0428752	chr10	114799001	114802799	Trhde	DOWN										-1.16045	5.22973e-06	chr7	133618801	133625799	Edrf1	DOWN
-1.54348	0.0428752	chr5	44385201	44388599	Tapt1	DOWN										-1.22111	5.85278e-06	chr4	141727201	141731599	Ddi2	DOWN
-1.39283	0.0436896	chr12	55597401	55599599	Insm2	DOWN										-1.09903	5.85278e-06	chr9	70872401	70879999	Lipc	DOWN
-1.37948	0.0437908	chr1	64172001	64175799	Klf7	DOWN										-0.675603	5.97822e-06	chr14	16722401	16742999	Rarb	DOWN
-0.948068	0.0437908	chr16	85800401	85804999	Adamts1	DOWN										-0.525543	6.03799e-06	chr6	108280001	108359799	Itpr1	DOWN
-0.719968	0.0437908	chr2	38378601	38388799	Lhx2	DOWN										-0.682889	6.05332e-06	chr6	87717401	87734399	Efcc1	DOWN
-1.26705	0.0437908	chr2	38543801	38548199	Nek6	DOWN										-1.3886	6.05332e-06	chr7	61860001	61868399	Mir344	DOWN
-1.59841	0.0452405	chr12	11354201	11357199	Mir7675	DOWN										-1.41063	6.11424e-06	chr15	19093401	19096199	Cdh10	DOWN
-1.08887	0.0453502	chr3	147229001	147235599	Ttll7	DOWN										-1.23306	6.35938e-06	chr3	56298401	56305199	Nbea	DOWN
-0.743364	0.0461471	chr1	102005201	102005599	Gm20268	DOWN										-0.947302	6.78628e-06	chr11	61307201	61314199	Slc47a2	DOWN
-0.768202	0.0462396	chr1	82273601	82282599	Irs1	DOWN										-0.663868	6.78628e-06	chr12	29274401	29292999	Myt1l	DOWN
-1.00015	0.0465564	chr4	153307401	153313799	Ajap1	DOWN										-0.583532	6.78628e-06	chr5	117560201	117595599	Ksr2	DOWN
-0.505672	0.0465564	chr4	91371601	91403599	Elavl2	DOWN										-0.647535	6.80534e-06	chr5	36274401	36302399	Mir7689	DOWN
-0.990735	0.0488895	chr18	54120401	54125799	Csnk1g3	DOWN										-0.71375	6.83447e-06	chr3	90580801	90591599	S100a2	DOWN
-0.75094	0.0502062	chr9	120668401	120678399	5830454E08Rik	DOWN										-1.29908	6.92759e-06	chr1	183591201	183597799	Hhipl2	DOWN
-0.993486	0.050505	chr5	4493401	4498599	Fzd1	DOWN										-1.24695	7.05663e-06	chr1	35426601	35430199	Plekhb2	DOWN
-0.660414	0.0515261	chr7	93217001	93217399	Fam181b	DOWN										-1.56199	7.12455e-06	chrX	100599001	100601599	Arr3	DOWN
-0.753551	0.05218	chr4	129222401	129229999	C77080	DOWN										-0.827062	7.20197e-06	chr14	48324201	48337399	Tmem260	DOWN
-0.684502	0.0523002	chr8	110696801	110708799	Mtss1l	DOWN										-0.924006	7.2066e-06	chr7	122818601	122826599	4930413G21Rik	DOWN
-1.85914	0.0529405	chr14	120856801	120859199	Ipo5	DOWN										-1.38067	7.57262e-06	chr4	124986001	124990599	Rspo1	DOWN
-0.530541	0.0529405	chr16	30058401	30070399	Hes1	DOWN										-1.18438	7.90474e-06	chr16	20486401	20492399	Eif2b5	DOWN
-0.847584	0.0529405	chr7	37178401	37185399	Tshz3	DOWN										-1.09154	8.47154e-06	chr18	4436201	4444999	Mtpap	DOWN
-0.782249	0.0538112	chr15	72651401	72662599	Kcnk9	DOWN										-1.05892	8.64826e-06	chr13	17837201	17843799	Cdk13	DOWN
-0.852966	0.0562331	chr7	106778401	106787199	Olfr699	DOWN										-0.75135	9.15893e-06	chr12	103229401	103246199	Prima1	DOWN
-0.418134	0.0564569	chr18	6996801	7025199	Mkx	DOWN										-0.488801	9.29742e-06	chr7	78323401	78415199	Ntrk3	DOWN
-0.263696	0.0564569	chr1	91561201	91664599	Asb1	DOWN										-0.664813	9.34355e-06	chr2	23019201	23040999	Abi1	DOWN
-1.25952	0.0564569	chr9	115183401	115188999	Stmn1-rs1	DOWN										-1.30471	9.39034e-06	chr1	177416801	177420799	Zbtb18	DOWN
-0.424203	0.0565064	chr8	109425001	109456599	Pmfbp1	DOWN										-1.24953	9.39034e-06	chr1	42771601	42778399	Dalir	DOWN
-0.950061	0.0570703	chr2	3923001	3929599	Frmd4a	DOWN										-0.857172	9.49363e-06	chr10	97761201	97773199	4930525C09Rik	DOWN
-1.48105	0.0576894	chr3	53816201	53819599	Ufm1	DOWN										-0.824388	9.84026e-06	chr7	125947201	125979599	Gsg1l	DOWN
-1.77796	0.0590027	chr3	70839201	70839399	Gm6634	DOWN										-0.711079	9.91279e-06	chr12	103184401	103206799	Prima1	DOWN
-1.36229	0.0591918	chr4	94019201	94023599	Caap1	DOWN										-0.576561	1.00909e-05	chr15	78420001	78453599	Kctd17	DOWN
-1.26666	0.0603676	chr17	47862601	47866199	Mdfi	DOWN										-0.835537	1.00909e-05	chr9	73733401	73744799	Unc13c	DOWN
-1.10819	0.0603676	chr8	80843001	80847399	Gab1	DOWN										-1.79871	1.02305e-05	chr17	25177401	25180999	BC003965	DOWN
-0.46697	0.0625464	chr3	144341201	144369399	Lmo4	DOWN										-0.806179	1.03301e-05	chr12	103208001	103229199	Prima1	DOWN
-1.19973	0.0639345	chr19	61265401	61269999	Csf2ra	DOWN										-0.617322	1.03641e-05	chr4	152085001	152117399	Plekhg5	DOWN
-1.13225	0.0641058	chr12	12102801	12107799	Fam49a	DOWN										-1.85112	1.05582e-05	chr12	16613801	16616799	Lpin1	DOWN
-0.903724	0.0641058	chr14	106728801	106732999	1700128A07Rik	DOWN										-1.79406	1.07894e-05	chr10	42159201	42161799	Foxo3	DOWN
-1.23637	0.0641058	chr19	40751201	40755999	Ccnj	DOWN										-1.56884	1.08126e-05	chr9	64002001	64006399	Smad6	DOWN
-1.29188	0.0653501	chr8	20932201	20936199	AY761185	DOWN										-1.57848	1.11646e-05	chr10	96066001	96068799	Eea1	DOWN
-1.34632	0.0660209	chr11	24484401	24487999	4933430M04Rik	DOWN										-0.719438	1.11646e-05	chr3	137733401	137757999	H2afz	DOWN
-1.07886	0.0664481	chr1	192648401	192652599	Hhat	DOWN										-0.716873	1.12624e-05	chr19	10793801	10811599	Cd6	DOWN
-0.464175	0.0668102	chr5	147037401	147062799	Lnx2	DOWN										-0.655486	1.14966e-05	chr5	139376001	139394999	Gpr146	DOWN
-1.32848	0.0670618	chr19	12839401	12842199	Olfr1444	DOWN										-1.07272	1.16062e-05	chr9	14228801	14237599	Sesn3	DOWN
-1.81642	0.0684434	chr11	48590201	48591599	Rack1	DOWN										-0.980919	1.16816e-05	chr8	79609801	79619199	Otud4	DOWN
-0.59784	0.0684434	chr13	42065601	42078999	Hivep1	DOWN										-0.883356	1.22168e-05	chr4	124557001	124565399	4933407E24Rik	DOWN
-1.44968	0.0684434	chr19	7854001	7856799	Slc22a26	DOWN										-0.473366	1.22689e-05	chr4	127167201	127219999	Dlgap3	DOWN
-1.79548	0.0684434	chr2	139641001	139642599	Ism1	DOWN										-0.810446	1.23211e-05	chr12	116528201	116540999	Ptprn2	DOWN
-1.18462	0.0684434	chr4	136679601	136683999	Lactbl1	DOWN										-0.991467	1.26389e-05	chr14	59554401	59561599	Cdadc1	DOWN
-1.3562	0.068469	chr3	138045601	138048599	Gm5105	DOWN										-0.489711	1.29194e-05	chr12	106440001	106489199	1700121N20Rik	DOWN
-0.885362	0.0689819	chr17	48889401	48896799	Lrfn2	DOWN										-1.00728	1.31877e-05	chr5	135374601	135384199	Mir7033	DOWN
-1.10391	0.0689819	chr17	65485801	65491399	Tmem232	DOWN										-0.740876	1.34005e-05	chr14	80638601	80654599	Olfm4	DOWN
-0.420278	0.0693708	chr5	98232001	98258999	Fgf5	DOWN										-0.792187	1.3412e-05	chr3	100815401	100828999	Vtcn1	DOWN
-0.990029	0.0693708	chr8	84010601	84013399	2210011C24Rik	DOWN										-1.86446	1.35571e-05	chr7	106817401	106820199	Olfr701	DOWN
-1.04035	0.0699213	chr3	38014601	38018399	Gm20755	DOWN										-2.03314	1.38145e-05	chr12	104235001	104236999	Serpina3h	DOWN
-0.56939	0.070274	chr11	9109801	9129599	Upp1	DOWN										-1.58053	1.41853e-05	chr16	38582801	38585399	Tmem39a	DOWN
-0.919685	0.0714252	chr12	11344601	11352599	Mir7675	DOWN										-1.75748	1.42238e-05	chr3	82773601	82776599	Rbm46	DOWN
-1.20084	0.0717154	chr7	98175201	98178599	Gm16938	DOWN										-0.902171	1.44365e-05	chr4	126634601	126642799	5730409E04Rik	DOWN
-0.938396	0.0717415	chr1	127600801	127608399	Tmem163	DOWN										-1.5691	1.53312e-05	chr16	93644001	93648999	Cbr3	DOWN
-1.18247	0.0717415	chr11	34387801	34392399	Fam196b	DOWN										-1.08223	1.54315e-05	chr8	35750001	35757599	Cldn23	DOWN
-0.571174	0.0717415	chr17	72600601	72614799	Alk	DOWN										-1.65052	1.55817e-05	chr7	102952401	102955999	Olfr575	DOWN
-1.07809	0.0717415	chr2	84741801	84745399	Mir130a	DOWN										-1.13201	1.57691e-05	chr5	123556801	123562999	Vps33a	DOWN
-1.20614	0.0717415	chr8	80876801	80880199	Gab1	DOWN										-0.543148	1.58382e-05	chr17	8608201	8691999	Pde10a	DOWN
-1.07341	0.0726964	chr10	56482601	56488399	Gja1	DOWN										-1.27096	1.59179e-05	chr5	135679801	135684399	Por	DOWN
-1.11414	0.0729451	chr19	58467601	58471999	Gfra1	DOWN										-1.87519	1.62881e-05	chr1	41281401	41284599	4930448I06Rik	DOWN
-1.26088	0.0734525	chr14	56849201	56852799	Zmym2	DOWN										-0.580326	1.65461e-05	chr8	119525401	119560399	Mbtps1	DOWN
-1.13526	0.0734525	chr19	58522201	58526599	Ccdc172	DOWN										-1.29748	1.78982e-05	chr3	143432801	143437799	A830019L24Rik	DOWN
-0.727759	0.07385	chr11	98959801	98969399	Rara	DOWN										-0.893174	1.79661e-05	chr4	149975601	149981599	Spsb1	DOWN
-1.05166	0.0739419	chr10	107797201	107802599	Ptprq	DOWN										-0.675577	1.82185e-05	chr1	189421801	189444399	Kcnk2	DOWN
-0.388886	0.0739964	chr1	152388801	152421399	Colgalt2	DOWN										-1.01444	1.82185e-05	chr15	91715401	91720799	Lrrk2	DOWN
-0.75628	0.0743203	chr11	6655801	6664599	Gm11978	DOWN										-1.02754	1.82593e-05	chr16	9193001	9202799	1810013L24Rik	DOWN
-1.16083	0.0745996	chr8	113203601	113208199	Gm10280	DOWN										-0.874429	1.84524e-05	chr5	144031801	144042999	Ocm	DOWN
-0.762886	0.0750495	chr3	142313401	142325799	Pdlim5	DOWN										-0.513801	1.85784e-05	chr5	112356401	112398199	Asphd2	DOWN
-0.7506	0.0770582	chr13	78205801	78214999	Nr2f1	DOWN										-0.800749	1.8749e-05	chr6	88100401	88109199	Mir6376	DOWN
-0.883799	0.0770582	chr9	77634201	77642199	Klhl31	DOWN										-1.1904	1.90755e-05	chr11	49230001	49233999	Mgat1	DOWN
-0.782542	0.0788551	chr8	125561001	125570399	4930567H12Rik	DOWN										-1.81119	1.95416e-05	chr14	15169401	15172199	Lrrc3b	DOWN
-0.578742	0.0788768	chr13	53874601	53892999	Drd1	DOWN										-0.600869	1.96622e-05	chr8	4247401	4269799	Ctxn1	DOWN
-0.988363	0.0789793	chr7	18548601	18556399	Psg27	DOWN										-1.13058	2.00963e-05	chr4	4226201	4236199	Penk	DOWN
-0.373636	0.0795754	chr4	151149801	151187599	Gm13090	DOWN										-0.678257	2.02094e-05	chr2	7931601	7970599	Celf2	DOWN
-1.18459	0.0800129	chr13	47990401	47996399	4931429P17Rik	DOWN										-1.15389	2.03193e-05	chr14	56563001	56569599	Cenpj	DOWN
-0.998452	0.0802855	chr2	164854201	164858199	Pltp	DOWN										-0.760072	2.04733e-05	chr12	84722401	84735599	Syndig1l	DOWN
-1.39446	0.0802922	chr7	85031601	85035199	Vmn2r66	DOWN										-0.564838	2.13238e-05	chr15	102698001	102724199	Calcoco1	DOWN
-1.10793	0.0809083	chr8	9484001	9488799	Fam155a	DOWN										-0.813577	2.13238e-05	chr8	16528401	16539799	Mir3106	DOWN
-0.58091	0.0811902	chr17	48045201	48062599	1700122O11Rik	DOWN										-0.625242	2.13421e-05	chr3	136078801	136102999	Bank1	DOWN
-1.14752	0.0812485	chr16	3602201	3607399	Olfr161	DOWN										-1.20011	2.13421e-05	chr3	137622201	137627199	Ddit4l	DOWN
-0.938952	0.0813611	chr6	146165001	146169999	Sspn	DOWN										-0.83011	2.16541e-05	chr12	110033401	110046799	3110009F21Rik	DOWN
-1.00131	0.0820221	chr19	53887801	53893599	Pdcd4	DOWN										-1.81573	2.16541e-05	chr14	9159801	9162199	4930455B14Rik	DOWN
-1.29475	0.0821998	chr13	57103801	57107599	Trpc7	DOWN										-1.06841	2.19432e-05	chr3	88561801	88568599	Ubqln4	DOWN
-1.22268	0.0824724	chr17	38128601	38133799	Olfr132	DOWN										-0.716934	2.23754e-05	chr4	155027801	155043799	Plch2	DOWN
-1.01757	0.0827483	chr7	81640801	81645199	Homer2	DOWN										-0.424099	2.25527e-05	chr18	61294201	61403199	Ppargc1b	DOWN
-0.848856	0.0830341	chr12	76173601	76178799	Esr2	DOWN										-1.08361	2.36972e-05	chr15	93440401	93446799	Pphln1	DOWN
-1.06338	0.0839283	chr17	36110401	36114399	H2-T-ps	DOWN										-1.11101	2.3766e-05	chr19	44509001	44514999	Wnt8b	DOWN
-0.813854	0.0847385	chr4	18557601	18560799	Mmp16	DOWN										-1.82397	2.38235e-05	chr18	43955401	43959199	Spink5	DOWN
-0.405212	0.0858497	chr2	163114601	163147599	Gtsf1l	DOWN										-0.90875	2.4024e-05	chr1	189482601	189492599	Kcnk2	DOWN
-1.12322	0.0865811	chr10	22272001	22276399	H60b	DOWN										-1.03183	2.43707e-05	chr7	132629601	132636399	Lhpp	DOWN
-1.18687	0.0891	chr12	110134401	110138399	3110009F21Rik	DOWN										-1.36043	2.47836e-05	chr7	126343201	126346799	Mir7058	DOWN
-1.05106	0.0891	chr13	44024801	44029799	Gm5083	DOWN										-1.72822	2.49349e-05	chr18	4147601	4153199	Lyzl1	DOWN
-1.0599	0.0891	chr5	126466001	126469999	4933438B17Rik	DOWN										-1.74856	2.49751e-05	chr1	134286001	134287999	Myog	DOWN
-0.379306	0.0891981	chr15	65744601	65794999	Efr3a	DOWN										-0.869958	2.49878e-05	chr10	79592601	79601799	Theg	DOWN
-1.1535	0.0896146	chr4	83370801	83372599	Gm11413	DOWN										-0.771152	2.52429e-05	chr7	101766001	101777999	Phox2a	DOWN
-0.880339	0.0896146	chr9	34396401	34403999	Kirrel3	DOWN										-0.843775	2.5289e-05	chr1	184822801	184833799	Mir1981	DOWN
-0.312129	0.0905696	chr6	88988401	89038399	4933427D06Rik	DOWN										-1.08056	2.52959e-05	chr2	141386401	141392999	Flrt3	DOWN
-0.573987	0.090798	chr8	12389601	12402599	Sox1	DOWN										-0.840884	2.55711e-05	chr6	50024001	50035999	Mpp6	DOWN
-0.979753	0.0922884	chr4	119656001	119661399	Guca2b	DOWN										-0.749841	2.64412e-05	chr15	59875801	59890199	Gm19510	DOWN
-1.27862	0.0927279	chr10	18545201	18547799	Hebp2	DOWN										-1.77265	2.65311e-05	chr13	53398201	53400399	Gm2762	DOWN
-0.598939	0.0939569	chr10	128889401	128901799	Gdf11	DOWN										-0.573758	2.66909e-05	chr6	118008001	118057599	Rasgef1a	DOWN
-0.977937	0.0957321	chr6	49650401	49656199	Npy	DOWN										-1.64019	2.66909e-05	chr6	121280201	121283799	Slc6a13	DOWN
-0.639501	0.0969594	chr15	76837601	76853399	Zfp251	DOWN										-0.540476	2.72948e-05	chr18	33126001	33185799	Stard4	DOWN
-1.03985	0.0975481	chr12	11960601	11965999	Tubb2a-ps2	DOWN										-1.17352	2.73629e-05	chr15	87963201	87969199	Mir6393	DOWN
-1.21753	0.0976977	chr1	152327601	152331799	Tsen15	DOWN										-1.31398	2.73917e-05	chr14	48420001	48423999	Tmem260	DOWN
-1.07482	0.0976977	chr6	29752401	29757599	Ahcyl2	DOWN										-0.924475	2.77089e-05	chr1	121906201	121916799	Ddx18	DOWN
-0.707681	0.0985203	chr11	67844401	67853599	Dhrs7c	DOWN										-0.805866	2.79451e-05	chr11	117363201	117378399	Sept9	DOWN
-1.04557	0.0985203	chr5	70344601	70346399	Gabrg1	DOWN										-0.828158	2.817e-05	chr9	106230001	106243799	Alas1	DOWN
-0.411344	0.0999366	chr4	127756601	127787399	CK137956	DOWN										-1.1798	2.86513e-05	chr4	17786601	17793599	Mmp16	DOWN
1.60328	6.55821e-10	chr4	137276801	137289799	Wnt4	UP										-1.49651	2.86513e-05	chr7	145286801	145290999	Tpcn2	DOWN
1.32604	8.48007e-07	chr16	5131601	5147199	Ppl	UP										-1.71315	2.8985e-05	chr15	82116401	82120999	Ccdc134	DOWN
1.16102	1.17277e-06	chr4	47348001	47366199	Tgfbr1	UP										-0.563999	2.92921e-05	chr5	122154001	122180599	Ppp1cc	DOWN
0.861758	2.14715e-06	chr14	54197201	54227999	Dad1	UP										-1.46983	2.92921e-05	chr5	136572201	136574799	Cux1	DOWN
1.24216	2.74175e-06	chr16	81963401	81981199	Ncam2	UP										-0.759618	2.99881e-05	chr3	137470601	137485999	Gm4861	DOWN
0.548361	6.93811e-06	chr1	56795001	56871399	Satb2	UP										-1.17076	3.02684e-05	chr12	15392001	15398799	4930448C13Rik	DOWN
0.766215	7.8963e-06	chr4	104748401	104779799	C8b	UP										-1.02315	3.07152e-05	chr5	3905201	3913599	Mterf1a	DOWN
0.934317	1.69703e-05	chr2	55370401	55396399	Kcnj3	UP										-1.06365	3.11457e-05	chr6	88246201	88255399	Dnajb8	DOWN
1.22594	1.82836e-05	chr14	59699601	59715199	Shisa2	UP										-0.612804	3.13135e-05	chr2	130628201	130643799	Ubox5	DOWN
1.21397	4.07544e-05	chr11	50601801	50611599	Adamts2	UP										-0.923657	3.13323e-05	chr15	48541601	48554999	Csmd3	DOWN
0.793068	4.66777e-05	chr1	41681401	41722599	4930448I06Rik	UP										-0.769103	3.14563e-05	chr10	63989801	64008799	Lrrtm3	DOWN
0.356736	5.92821e-05	chr9	61279601	61421999	Tle3	UP										-1.34365	3.14563e-05	chr1	175321801	175328399	Rgs7	DOWN
0.638958	7.49922e-05	chr14	54153201	54195399	Dad1	UP										-1.45826	3.17693e-05	chr14	51875001	51879199	Mettl17	DOWN
0.909391	0.000105761	chr9	95580201	95608399	Paqr9	UP										-0.605484	3.17962e-05	chr9	14857601	14878999	Gpr83	DOWN
1.61852	0.000119108	chr4	155356201	155365599	Prkcz	UP										-0.575852	3.26108e-05	chr2	29381001	29414599	Med27	DOWN
0.897534	0.000418316	chr15	28733201	28759199	Dnah5	UP										-0.736991	3.26108e-05	chr4	123955001	123966599	Rragc	DOWN
0.68344	0.00042266	chr2	74222201	74250999	4930441J16Rik	UP										-1.64912	3.26108e-05	chr5	140464401	140467399	Mir7038	DOWN
1.13542	0.000449936	chr10	48427001	48440399	C130030K03Rik	UP										-0.820708	3.26108e-05	chr5	24704601	24723999	Wdr86	DOWN
0.964617	0.00164591	chr19	6844801	6855999	Ccdc88b	UP										-0.711134	3.26108e-05	chr7	57163401	57184799	Gabrg3	DOWN
0.763569	0.00184154	chr1	74019001	74040199	Tns1	UP										-1.23548	3.26493e-05	chr10	54328201	54331799	Gm16998	DOWN
1.01347	0.00261264	chr11	103610801	103625799	Gm884	UP										-0.628603	3.26493e-05	chr14	29177601	29200399	Lrtm1	DOWN
1.29063	0.00296531	chr11	97625601	97629999	Epop	UP										-1.03001	3.32233e-05	chr13	70882201	70888799	8030423J24Rik	DOWN
0.676522	0.00296531	chr7	107525401	107557999	Olfml1	UP										-1.01766	3.38695e-05	chr4	106493801	106505799	Bsnd	DOWN
0.669604	0.00339488	chr11	113784801	113810799	Cdc42ep4	UP										-1.76365	3.47161e-05	chr12	8145601	8148399	Ldah	DOWN
0.633158	0.00360303	chr11	113884201	113911999	Cdc42ep4	UP										-1.74788	3.65461e-05	chr9	52376001	52379199	Zc3h12c	DOWN
0.728604	0.00360303	chr16	47268401	47290399	Nectin3	UP										-0.463493	3.65826e-05	chr15	103477601	103541599	Pde1b	DOWN
1.19668	0.0040909	chr15	97307601	97317199	Amigo2	UP										-0.645858	3.71862e-05	chr15	87402001	87415199	Fam19a5	DOWN
0.946361	0.00463135	chr4	140196001	140214599	Igsf21	UP										-1.61643	3.71862e-05	chr5	42293601	42296199	Gm16223	DOWN
0.594624	0.00503403	chr13	48434201	48459799	Zfp169	UP										-1.04453	3.73828e-05	chr9	102399401	102405399	Ephb1	DOWN
0.535938	0.0057443	chr4	47307001	47345799	Tgfbr1	UP										-0.870515	3.79006e-05	chr1	51043001	51052999	Tmeff2	DOWN
0.957461	0.00647872	chr17	45484601	45498599	Aars2	UP										-0.609907	3.89681e-05	chr2	131201001	131218199	Ap5s1	DOWN
0.383432	0.00647872	chr8	115673201	115734599	Maf	UP										-1.09362	3.92363e-05	chr18	37983201	37989199	Mir6980	DOWN
1.35846	0.00672758	chr6	72227001	72236599	Atoh8	UP										-0.772737	3.92363e-05	chr6	88268201	88284399	Dnajb8	DOWN
0.47889	0.00757145	chr2	74157401	74220399	4930441J16Rik	UP										-1.05738	3.97349e-05	chr9	105995601	106002599	Col6a5	DOWN
0.563479	0.00857986	chr11	113852201	113882599	Cdc42ep4	UP										-1.14647	4.08791e-05	chr7	101751201	101757799	Phox2a	DOWN
0.81854	0.0090735	chr9	61063401	61078199	4933433G08Rik	UP										-0.665554	4.09198e-05	chr8	126938401	126962999	Tomm20	DOWN
0.744249	0.0104458	chr2	55406201	55426399	Kcnj3	UP										-1.12131	4.15449e-05	chr9	8935001	8941399	Pgr	DOWN
1.3251	0.010634	chr14	26295401	26302199	Duxbl3	UP										-1.91568	4.45887e-05	chr4	128620601	128623399	Tlr12	DOWN
0.498765	0.0110211	chr2	127393001	127431999	Gpat2	UP										-1.0166	4.4649e-05	chr2	7459001	7467399	Celf2	DOWN
0.684611	0.0119353	chr2	74081201	74104999	Atp5g3	UP										-1.50538	4.46957e-05	chr9	63997401	64000599	Smad6	DOWN
0.974649	0.0143595	chr11	72138801	72147799	Pitpnm3	UP										-0.433197	4.47192e-05	chr2	73580601	73640599	Chn1os3	DOWN
1.04995	0.0175118	chr19	6305801	6312199	Cdc42bpg	UP										-1.30563	4.49952e-05	chr17	35198801	35205399	Tnf	DOWN
1.29525	0.0180461	chr16	51882401	51887999	Cblb	UP										-1.12476	4.57865e-05	chr5	107205801	107211999	Tgfbr3	DOWN
0.82808	0.0209392	chr17	56750001	56761599	Nrtn	UP										-0.856142	4.77895e-05	chr11	118931801	118942799	Rbfox3	DOWN
0.74914	0.0210601	chr1	12469801	12487399	Mir6341	UP										-0.469933	4.77895e-05	chr15	75775201	75832399	Zc3h3	DOWN
1.28417	0.0211902	chr15	55144401	55152199	Deptor	UP										-1.18547	4.77895e-05	chr7	29121801	29126399	Ryr1	DOWN
0.646832	0.0212884	chr11	113817801	113840199	Cdc42ep4	UP										-1.29423	4.81295e-05	chr18	85500801	85504399	Timm21	DOWN
0.807236	0.0222004	chr9	106061401	106077799	Col6a4	UP										-0.744202	4.90874e-05	chr2	30092401	30108799	Zdhhc12	DOWN
0.960178	0.0228435	chr16	56480601	56492999	Abi3bp	UP										-1.06989	5.01489e-05	chr8	13303801	13309199	Dcun1d2	DOWN
0.570121	0.0260348	chr16	88161401	88186799	Grik1	UP										-2.05403	5.03115e-05	chr6	27920001	27921999	Mir592	DOWN
0.431508	0.0272238	chr10	81568801	81601799	Tle2	UP										-0.48766	5.06112e-05	chr11	107771001	107815599	Cacng4	DOWN
0.998381	0.0273922	chr15	97319401	97327799	Amigo2	UP										-0.673556	5.06452e-05	chr9	49188401	49203399	Gm4894	DOWN
0.28375	0.027793	chr7	34651601	34817799	Chst8	UP										-0.586896	5.17049e-05	chr7	126075201	126096199	Gsg1l	DOWN
0.6753	0.0290959	chr11	119547201	119565199	Gm11762	UP										-0.843565	5.27165e-05	chr6	72232401	72244799	Atoh8	DOWN
1.27125	0.0291015	chr3	121422801	121428399	Cnn3	UP										-1.79019	5.3379e-05	chr6	46443001	46445999	Cntnap2	DOWN
0.854329	0.0298317	chr15	28761001	28772799	Dnah5	UP										-0.854784	5.34622e-05	chr6	72646601	72656799	Gm15401	DOWN
0.6227	0.0308117	chr1	73987201	74009199	Tns1	UP										-0.854634	5.55977e-05	chr15	82083801	82094399	Mei1	DOWN
0.581775	0.0309089	chr12	9268201	9290799	Ttc32	UP										-1.73695	5.61668e-05	chr10	80220601	80222799	Mum1	DOWN
0.314152	0.033354	chr2	166293001	166399399	Gm11468	UP										-0.815787	5.82534e-05	chr1	171254601	171266199	B4galt3	DOWN
0.878048	0.0352198	chr8	27059201	27070199	Adgra2	UP										-0.507204	5.82534e-05	chr6	37183001	37226399	Dgki	DOWN
1.29743	0.0363476	chr7	29043001	29047799	Mir1963	UP										-0.561112	5.84499e-05	chr2	35801401	35828799	9030204H09Rik	DOWN
0.60799	0.0363476	chr8	120007001	120030999	Crispld2	UP										-0.85257	5.87649e-05	chr5	34968001	34980599	Rgs12	DOWN
0.840308	0.0393322	chr7	101826001	101838199	Inppl1	UP										-1.21201	5.90442e-05	chr9	118376801	118381599	4933432G23Rik	DOWN
0.94071	0.0396594	chr2	4865001	4877599	Sephs1	UP										-0.944059	5.94615e-05	chr10	42036601	42047799	Armc2	DOWN
1.18153	0.0408895	chr17	28340601	28346999	Tead3	UP										-1.14151	6.07636e-05	chr1	20619401	20624999	Pkhd1	DOWN
0.865914	0.0426136	chr10	67527601	67535799	Egr2	UP										-1.40801	6.12883e-05	chr14	64026001	64031399	Rp1l1	DOWN
0.555299	0.0426583	chr19	46662201	46686799	Cyp17a1	UP										-0.829722	6.12883e-05	chr2	181044401	181061799	Chrna4	DOWN
1.1155	0.0426583	chr2	181758001	181764199	Myt1	UP										-1.22314	6.13811e-05	chr2	27692201	27694999	Rxra	DOWN
0.898927	0.0436896	chr19	18940001	18948999	Rorb	UP										-1.2522	6.1466e-05	chr13	56509201	56516599	Fbxl21	DOWN
0.497625	0.0437908	chr1	77151401	77191799	Mir6352	UP										-1.12067	6.19334e-05	chr2	180759601	180766399	Bhlhe23	DOWN
0.517127	0.0442951	chr7	115819201	115842999	Sox6	UP										-1.12817	6.19334e-05	chr9	118359401	118364199	4933432G23Rik	DOWN
0.857122	0.0562331	chr11	39972801	39980399	4930553C11Rik	UP										-1.03213	6.21663e-05	chr11	50600601	50604599	Adamts2	DOWN
1.3888	0.0565064	chr8	117772001	117775999	Mphosph6	UP										-1.6239	6.21771e-05	chr1	191129201	191133199	Batf3	DOWN
1.23704	0.0589355	chr11	50456201	50461399	Rufy1	UP										-0.561778	6.21771e-05	chr5	140658001	140694799	Iqce	DOWN
0.678101	0.0603676	chr14	47199401	47211799	Gch1	UP										-0.97942	6.235e-05	chr5	115883801	115892399	Cit	DOWN
1.13354	0.0606252	chr3	38582601	38589399	Ankrd50	UP										-1.65521	6.36162e-05	chr15	89751401	89755399	Syt10	DOWN
1.05663	0.0651225	chr17	35046801	35052399	Clic1	UP										-0.743543	6.48091e-05	chr1	121955401	121969999	Ddx18	DOWN
0.499689	0.0684434	chr15	55114601	55140999	Deptor	UP										-1.07106	6.48091e-05	chr7	24444001	24453599	Irgc1	DOWN
0.861762	0.0684434	chr4	140219601	140229999	Igsf21	UP										-1.75083	6.55578e-05	chr8	87018401	87020799	N4bp1	DOWN
0.800309	0.0717415	chr14	37098801	37112599	2610528A11Rik	UP										-0.755678	6.58178e-05	chr9	121901801	121917599	Cyp8b1	DOWN
0.723153	0.0717415	chr5	75603801	75619799	Kit	UP										-0.585811	6.59957e-05	chr16	52305601	52333999	Alcam	DOWN
0.95216	0.0780458	chr16	3960201	3967999	Nlrc3	UP										-1.91201	6.65096e-05	chr19	55147201	55148399	Tectb	DOWN
0.412157	0.0802922	chr4	98039401	98072199	Nfia	UP										-1.05898	6.68959e-05	chr6	29312601	29319399	Fam71f1	DOWN
0.435924	0.0848101	chr8	23392001	23420599	Sfrp1	UP										-1.50203	6.82597e-05	chr19	10933601	10938599	Ptgdr2	DOWN
0.366662	0.0853514	chr4	124980201	125026799	Rspo1	UP										-0.92943	6.89592e-05	chr9	52471001	52477799	AI593442	DOWN
0.53909	0.0859	chr5	96788201	96807199	Anxa3	UP										-0.63511	7.04775e-05	chr14	54053801	54070599	Dad1	DOWN
0.494732	0.0868322	chr13	69366401	69389399	Papd7	UP										-0.700226	7.05918e-05	chr2	21672601	21688799	Gpr158	DOWN
0.536723	0.0891	chr1	142830401	142859999	B3galt2	UP										-0.963435	7.09359e-05	chr1	42721401	42730599	Pantr2	DOWN
0.620829	0.0891	chr14	59718001	59735999	Shisa2	UP										-1.60645	7.22707e-05	chr1	120093401	120095999	Tmem37	DOWN
0.837674	0.0891	chr2	113978001	113988799	A530058N18Rik	UP										-0.512595	7.29884e-05	chr12	108184001	108229799	Ccnk	DOWN
0.968752	0.0915148	chr4	39248001	39257199	1700009N14Rik	UP										-1.88923	7.29884e-05	chr2	91120801	91122999	Mybpc3	DOWN
1.1394	0.09368	chr7	144838201	144842399	Fgf3	UP										-0.570706	7.44329e-05	chr1	133194801	133218199	Plekha6	DOWN
1.01091	0.0957321	chr8	100389201	100394999	A330008L17Rik	UP										-1.40536	7.55922e-05	chr2	96893801	96898999	Lrrc4c	DOWN
0.993871	0.0969594	chr14	81015001	81021199	Olfm4	UP										-1.65766	7.58603e-05	chr19	52704001	52707799	AA387883	DOWN
0.628674	0.0976977	chr16	80218601	80235399	Ncam2	UP										-0.693965	7.87268e-05	chr8	72409401	72423599	Eps15l1	DOWN
0.986382	0.0976977	chr9	97855201	97862999	4921534H16Rik	UP										-0.71577	7.88083e-05	chr12	107397601	107408999	4930465M20Rik	DOWN
0.300042	0.0977141	chr7	115504601	115588799	Sox6	UP										-1.1568	7.9492e-05	chr5	89248201	89255999	Gc	DOWN
0.620646	0.0986837	chr9	12143001	12162599	4930568E12Rik	UP										-0.869051	8.15085e-05	chr2	136914001	136922999	Slx4ip	DOWN
0.467197	0.0998836	chr12	10529201	10554999	Gm38407	UP										-0.957784	8.19208e-05	chr7	45256801	45264599	Slc6a16	DOWN
																-0.814865	8.32826e-05	chr1	121797601	121812999	Ddx18	DOWN
																-0.664896	8.32826e-05	chr14	67064601	67077399	Ppp2r2a	DOWN
																-1.20787	8.35659e-05	chr7	130338601	130342199	Fgfr2	DOWN
																-1.62158	8.38155e-05	chr18	30793401	30796399	Pik3c3	DOWN
																-1.36335	8.39647e-05	chr4	131130401	131134799	A930031H19Rik	DOWN
																-1.7654	8.40025e-05	chr7	107394201	107397799	Syt9	DOWN
																-0.508714	8.56903e-05	chr11	5883201	5914599	Myl7	DOWN
																-0.743821	8.56903e-05	chr5	143678001	143694199	Cyth3	DOWN
																-0.525337	8.58142e-05	chr7	92247801	92277999	Dlg2	DOWN
																-0.85937	8.58283e-05	chr14	16712201	16720999	Rarb	DOWN
																-0.558343	8.58283e-05	chr2	110782001	110810199	Muc15	DOWN
																-1.21233	8.65576e-05	chr11	78238401	78243399	Supt6	DOWN
																-1.57726	8.70301e-05	chr13	101016601	101019799	Slc30a5	DOWN
																-0.680106	8.72285e-05	chr13	46130401	46142799	Stmnd1	DOWN
																-1.65306	8.73963e-05	chr9	119149801	119153999	Acaa1b	DOWN
																-1.48751	8.8464e-05	chr9	66926201	66928799	Rab8b	DOWN
																-0.925496	8.8478e-05	chr1	163952001	163967799	Scyl3	DOWN
																-0.751856	8.97616e-05	chr13	47753601	47784399	G630093K05Rik	DOWN
																-0.692478	9.00068e-05	chr15	102097801	102117199	Tns2	DOWN
																-0.45979	9.00308e-05	chr6	4901801	4945599	Ppp1r9a	DOWN
																-1.39675	9.00847e-05	chr7	40734801	40738599	4933402C06Rik	DOWN
																-0.996848	9.02671e-05	chr6	39444601	39451799	Mkrn1	DOWN
																-0.964189	9.03885e-05	chr11	105965001	105969599	Ace	DOWN
																-0.569266	9.06742e-05	chr12	40724801	40752399	Immp2l	DOWN
																-1.05667	9.14372e-05	chr18	83096401	83101199	4930592I03Rik	DOWN
																-0.711733	9.15362e-05	chr8	106703201	106716599	Tango6	DOWN
																-0.578357	9.15362e-05	chr8	86573801	86588199	Abcc12	DOWN
																-0.673592	9.31505e-05	chr4	150926201	150946399	Tnfrsf9	DOWN
																-1.08534	9.31677e-05	chr14	59777401	59785799	Shisa2	DOWN
																-0.928978	9.3914e-05	chr6	78536001	78543199	Reg3g	DOWN
																-0.676533	9.54894e-05	chr1	163935801	163951199	Scyl3	DOWN
																-0.876435	9.61333e-05	chr5	135220601	135231599	Fzd9	DOWN
																-0.61569	9.65522e-05	chr2	73395401	73445199	Wipf1	DOWN
																-0.419816	9.71277e-05	chr1	39416601	39480199	Tbc1d8	DOWN
																-1.60585	9.7414e-05	chr11	6228801	6234199	Npc1l1	DOWN
																-1.0116	9.80002e-05	chr8	125023601	125029799	Tsnax	DOWN
																-0.926311	9.89328e-05	chr4	46630601	46637799	Tbc1d2	DOWN
																-1.40154	0.000103561	chr15	53726401	53731799	Samd12	DOWN
																-0.859823	0.000103575	chr10	99047801	99056399	Poc1b	DOWN
																-1.31543	0.000103743	chr1	35401801	35404999	Plekhb2	DOWN
																-1.39324	0.000104642	chr6	97590201	97594599	Frmd4b	DOWN
																-1.26197	0.000104707	chr4	126508401	126513199	Ago4	DOWN
																-0.639692	0.000105119	chr1	75579201	75597199	Slc4a3	DOWN
																-1.27008	0.000106446	chr8	125001601	125007199	Tsnax	DOWN
																-0.445748	0.000106994	chr11	5960401	6008399	Ykt6	DOWN
																-0.841605	0.000107579	chr11	109148801	109159199	E030025P04Rik	DOWN
																-1.18596	0.000110736	chr5	36588001	36592599	Tbc1d14	DOWN
																-1.5646	0.00011243	chr9	81438001	81441399	D430036J16Rik	DOWN
																-0.540057	0.000114598	chr17	27113001	27147199	Uqcc2	DOWN
																-0.722597	0.000118589	chr4	107340801	107350799	Ndc1	DOWN
																-0.48667	0.000122654	chr3	88332801	88368799	Paqr6	DOWN
																-1.09492	0.000123352	chr15	82215001	82218399	Shisa8	DOWN
																-0.657171	0.000125324	chr9	51919201	51934599	4933407I05Rik	DOWN
																-1.09718	0.000125796	chr2	173179801	173187599	Pck1	DOWN
																-0.976624	0.000127504	chr4	33713601	33722399	Cnr1	DOWN
																-1.4541	0.000129656	chr13	51073001	51076199	9430083A17Rik	DOWN
																-1.50982	0.00013137	chr13	64446001	64450799	Cdk20	DOWN
																-0.532372	0.000135609	chr5	130076601	130106799	Tpst1	DOWN
																-0.765436	0.000135849	chr5	131209401	131223799	Wbscr17	DOWN
																-1.22723	0.000137529	chr18	62496801	62501999	Fbxo38	DOWN
																-0.524523	0.00013852	chr11	109212401	109234199	Rgs9	DOWN
																-1.06554	0.00013852	chr12	8408601	8415399	Rhob	DOWN
																-0.947787	0.00013852	chr6	91563601	91572199	Lsm3	DOWN
																-0.458645	0.000138539	chr2	158662601	158769799	Ppp1r16b	DOWN
																-0.951554	0.000138882	chr15	86224201	86232199	Tbc1d22a	DOWN
																-1.33098	0.000140313	chrX	150393001	150400199	Tmem29	DOWN
																-0.998964	0.000141875	chr8	117614001	117620399	Sdr42e1	DOWN
																-0.739069	0.000142529	chr5	135445801	135454599	Pom121	DOWN
																-1.23963	0.000144006	chr18	11823601	11827799	Cables1	DOWN
																-1.56088	0.000145104	chr3	121823801	121827399	Abcd3	DOWN
																-2.33467	0.000146232	chr1	21256001	21257599	Gsta3	DOWN
																-0.963888	0.000146232	chr8	85601201	85609599	Dnaja2	DOWN
																-0.983381	0.000146301	chr5	99925601	99934599	Hnrnpd	DOWN
																-0.423204	0.000147228	chr2	7307601	7403999	Celf2	DOWN
																-1.20546	0.000147613	chr5	26687201	26691599	Dpp6	DOWN
																-0.841861	0.00015231	chr14	35482401	35491199	4930596D02Rik	DOWN
																-0.75256	0.00015255	chr5	8307001	8316199	Adam22	DOWN
																-1.33844	0.000153604	chr4	100660401	100664999	Cachd1	DOWN
																-0.467623	0.000154041	chr18	60679601	60743399	Ndst1	DOWN
																-0.960075	0.000156746	chr7	119134001	119140399	Gpr139	DOWN
																-1.52243	0.000165087	chr3	75888401	75891999	Golim4	DOWN
																-0.47622	0.00016625	chr2	35705201	35745399	Dab2ip	DOWN
																-0.677454	0.00016625	chr7	57070201	57094599	Gabrg3	DOWN
																-1.08902	0.000167592	chr7	63121201	63127199	Chrna7	DOWN
																-0.43146	0.00016843	chr19	4162001	4209599	Tbc1d10c	DOWN
																-1.54445	0.000169398	chr6	41645201	41647799	Trpv6	DOWN
																-0.608986	0.00017087	chr4	100156801	100180399	Ror1	DOWN
																-0.71533	0.000172378	chr10	97840601	97855399	Gm10754	DOWN
																-0.574737	0.000172378	chr8	75208801	75228399	Rasd2	DOWN
																-1.27799	0.000176279	chr3	109164201	109167799	Slc25a24	DOWN
																-1.22805	0.000176279	chr7	63128401	63134799	Chrna7	DOWN
																-1.72958	0.000177745	chr18	61226401	61227999	Pde6a	DOWN
																-0.843737	0.000179862	chr5	9577001	9586999	Grm3	DOWN
																-0.94119	0.000182243	chr17	46519201	46528199	Cul9	DOWN
																-1.60527	0.000188399	chr4	22686001	22688799	Gm30731	DOWN
																-1.21568	0.000188542	chr19	4843801	4848599	Ccdc87	DOWN
																-1.97054	0.000188711	chr7	30700601	30701999	2200002J24Rik	DOWN
																-0.651792	0.0001903	chr5	25077801	25093599	Prkag2	DOWN
																-0.536826	0.000191772	chr11	121273601	121310799	Foxk2	DOWN
																-1.55844	0.000196381	chr15	68523601	68526399	Mir30d	DOWN
																-0.833426	0.000196755	chr10	90111801	90123799	Anks1b	DOWN
																-1.09567	0.000196755	chr16	11243201	11248599	Gspt1	DOWN
																-1.32065	0.000197444	chr16	82143201	82146999	Ncam2	DOWN
																-0.851723	0.000201866	chr4	129374201	129384599	Zbtb8a	DOWN
																-1.27533	0.00020286	chr19	8788201	8791599	Taf6l	DOWN
																-0.900909	0.000203845	chr19	44818801	44826199	1700039E22Rik	DOWN
																-0.442762	0.000204241	chr14	70591801	70638799	Dmtn	DOWN
																-0.580941	0.000206637	chr6	85427601	85447199	Smyd5	DOWN
																-0.938539	0.000207511	chr5	124498601	124508599	Snrnp35	DOWN
																-1.41539	0.000210131	chr3	90449801	90452999	Npr1	DOWN
																-1.68642	0.000210179	chr13	100421001	100423799	Naip1	DOWN
																-1.04766	0.000211493	chr11	46680401	46687399	Timd2	DOWN
																-1.26399	0.000211493	chrX	17114801	17120199	Efhc2	DOWN
																-1.69978	0.000212489	chr7	40292601	40295399	4933402C06Rik	DOWN
																-0.375226	0.0002145	chr16	35143801	35314799	Adcy5	DOWN
																-1.7176	0.000215078	chr3	108784001	108786999	Aknad1	DOWN
																-1.65209	0.000217	chr12	37594201	37596999	Dgkb	DOWN
																-0.576588	0.000218049	chr6	135197401	135217399	Fam234b	DOWN
																-0.52574	0.000220455	chr17	79496201	79525199	Gm10494	DOWN
																-1.16013	0.000224718	chr16	57413401	57419599	Filip1l	DOWN
																-0.624759	0.000226394	chr11	17210201	17220999	Wdr92	DOWN
																-0.552685	0.000228121	chr17	34601801	34619599	Agpat1	DOWN
																-1.2718	0.000232247	chr1	189502001	189508199	Kcnk2	DOWN
																-0.84101	0.000233225	chr4	119447801	119455199	Zmynd12	DOWN
																-0.855868	0.000235809	chr9	31266001	31274199	Gm7244	DOWN
																-1.28305	0.000236529	chr5	137635601	137639199	Sap25	DOWN
																-1.09096	0.000239519	chr11	117788001	117794399	6030468B19Rik	DOWN
																-0.631008	0.00024219	chr1	193374401	193388399	Camk1g	DOWN
																-1.10181	0.000245593	chr5	144480401	144487199	Nptx2	DOWN
																-0.85565	0.000245628	chr14	67166001	67172999	Ebf2	DOWN
																-0.708508	0.000245628	chr7	45486401	45495799	Dhdh	DOWN
																-0.883569	0.000247161	chr11	121339601	121350799	Wdr45b	DOWN
																-1.36649	0.000248363	chr1	152974401	152978399	Nmnat2	DOWN
																-0.972062	0.000249158	chr1	180017401	180025399	Cdc42bpa	DOWN
																-1.11289	0.000249691	chr1	121814601	121820999	Ddx18	DOWN
																-0.526809	0.000250948	chr2	134946801	134981399	Plcb1	DOWN
																-0.599976	0.000251611	chr10	97920401	97950199	Gm10754	DOWN
																-0.760844	0.000256124	chr1	7102401	7114999	Pcmtd1	DOWN
																-0.884199	0.000259625	chr7	56991601	56998599	Gabrg3	DOWN
																-0.693234	0.000263392	chr11	50353401	50364599	Mir804	DOWN
																-0.768408	0.000265419	chr4	133592401	133603799	Sfn	DOWN
																-1.05177	0.000266853	chr4	136318001	136326399	Hnrnpr	DOWN
																-0.75324	0.000272897	chr15	55138601	55155599	Deptor	DOWN
																-0.883485	0.000273675	chr17	35956201	35964199	Mir877	DOWN
																-0.785689	0.000276633	chr7	73868601	73883599	Gm21269	DOWN
																-1.10428	0.000277485	chr5	74205401	74210399	Rasl11b	DOWN
																-0.926966	0.000277623	chr1	21227601	21239599	Gsta3	DOWN
																-1.2009	0.000278387	chr3	137982801	137986599	Dapp1	DOWN
																-0.674789	0.000278794	chr15	101278401	101288599	Atg101	DOWN
																-1.53184	0.000281803	chr2	173346401	173348799	Pmepa1	DOWN
																-0.508702	0.000284385	chr13	94237001	94289399	Scamp1	DOWN
																-1.23622	0.000285786	chr9	81834001	81837199	Mei4	DOWN
																-0.67376	0.000287322	chr6	90908001	90924199	Iqsec1	DOWN
																-1.58217	0.000287497	chr7	98370201	98372399	Tsku	DOWN
																-1.55276	0.000289141	chr13	24855201	24858799	D130043K22Rik	DOWN
																-0.604832	0.000290025	chr11	4102601	4119999	Sec14l2	DOWN
																-0.648204	0.000290866	chr12	30003201	30021599	Pxdn	DOWN
																-0.746097	0.000291347	chr17	12499601	12508399	Slc22a3	DOWN
																-0.664758	0.00029307	chr8	121710201	121722999	Jph3	DOWN
																-0.69546	0.000295326	chr2	103958201	103972999	Lmo2	DOWN
																-0.628282	0.000295326	chr9	117142401	117157199	Rbms3	DOWN
																-1.04625	0.000299755	chr15	97313801	97320599	Amigo2	DOWN
																-0.441148	0.000300482	chr17	43799401	43849999	Rcan2	DOWN
																-0.550855	0.000302222	chr16	57155201	57185199	Nit2	DOWN
																-0.86804	0.000303179	chr1	122079801	122085799	Ddx18	DOWN
																-0.862146	0.000303179	chr6	83896401	83907399	Zfp638	DOWN
																-1.26192	0.000305385	chr18	32202001	32206799	Ercc3	DOWN
																-1.21545	0.000308566	chr4	40919601	40924599	Spink4	DOWN
																-0.87383	0.000310174	chr7	78258001	78267999	Ntrk3	DOWN
																-1.56385	0.000315684	chr5	23735601	23738799	AI506816	DOWN
																-1.01472	0.000316855	chr7	100077401	100082799	Pold3	DOWN
																-1.17812	0.000319774	chr15	64433401	64438199	Asap1	DOWN
																-0.48403	0.000321144	chr18	24441201	24471799	2700062C07Rik	DOWN
																-1.8491	0.000321549	chr6	88158001	88159599	Gata2	DOWN
																-1.15854	0.000322295	chr10	67680801	67687199	Ado	DOWN
																-0.58478	0.000322295	chrX	166341601	166367399	Gpm6b	DOWN
																-0.802836	0.000323087	chr10	41819401	41833599	Sesn1	DOWN
																-0.561918	0.000323087	chr3	137046001	137095399	Emcn	DOWN
																-1.32456	0.000324165	chrX	37180201	37186399	Rnf113a1	DOWN
																-0.588354	0.000324673	chr9	117243401	117255399	Rbms3	DOWN
																-0.797885	0.000326652	chr8	72582001	72592199	Tmem38a	DOWN
																-0.751215	0.000326818	chr19	10598601	10606999	Tkfc	DOWN
																-0.655067	0.000327562	chr4	153596801	153605999	Ajap1	DOWN
																-1.10818	0.000329699	chr7	40688201	40694999	4933402C06Rik	DOWN
																-0.998056	0.000331708	chr11	51097201	51105199	9230009I02Rik	DOWN
																-0.534555	0.000332258	chr11	3498201	3521399	Selenom	DOWN
																-1.64315	0.0003334	chr10	67660601	67664199	Ado	DOWN
																-0.634198	0.000334638	chr2	112464801	112481999	Chrm5	DOWN
																-0.459816	0.000341586	chr11	101168401	101202599	Cntnap1	DOWN
																-0.766778	0.000342899	chr15	55217201	55226799	Col14a1	DOWN
																-1.3466	0.000346439	chrX	150401401	150405399	Tmem29	DOWN
																-0.554937	0.000346796	chr13	59354001	59377599	Agtpbp1	DOWN
																-1.41936	0.000347471	chr8	51328001	51332799	Gm2516	DOWN
																-0.730907	0.000351381	chr7	111335601	111343799	1700012D14Rik	DOWN
																-0.950751	0.000356662	chr9	21839801	21845599	Angptl8	DOWN
																-1.87263	0.000359262	chr4	33642001	33643799	Mir8118	DOWN
																-0.489641	0.000362349	chr10	78444201	78475399	Pdxk	DOWN
																-0.506822	0.000367914	chr3	136976201	137028599	Ppp3ca	DOWN
																-0.958734	0.000369178	chr9	52743601	52749599	Gm1715	DOWN
																-1.19714	0.000374982	chr14	7831001	7834399	Flnb	DOWN
																-0.567371	0.000381332	chr12	76852401	76877999	Fntb	DOWN
																-0.779424	0.000381441	chr17	35747201	35753799	4833427F10Rik	DOWN
																-1.46991	0.000381441	chr19	41417201	41420399	Pik3ap1	DOWN
																-1.55259	0.000383532	chr6	32854801	32856999	Chchd3	DOWN
																-0.513016	0.000385032	chr4	131909401	131933399	Tmem200b	DOWN
																-1.09072	0.000391908	chr2	25847401	25854199	Sohlh1	DOWN
																-0.533262	0.000391908	chr2	7514001	7561199	Celf2	DOWN
																-0.59725	0.000403897	chr13	36202001	36220399	Fars2	DOWN
																-1.11399	0.000410254	chr12	32766201	32770599	Nampt	DOWN
																-0.56145	0.000410315	chr9	113966801	113986599	Mir5128	DOWN
																-0.58738	0.000410488	chr9	50963201	50977399	Sik2	DOWN
																-0.873711	0.000419353	chr19	46413201	46424199	Sufu	DOWN
																-1.3251	0.000429451	chr7	121733801	121736399	Scnn1g	DOWN
																-0.513842	0.000433872	chr2	170861001	170886399	Dok5	DOWN
																-0.830284	0.000434356	chr11	109494001	109499999	Slc16a6	DOWN
																-1.08721	0.00044415	chr10	40112201	40117599	Slc16a10	DOWN
																-0.5901	0.00044415	chr11	95335801	95352199	Fam117a	DOWN
																-1.15565	0.000448337	chr5	124466601	124470999	Rilpl2	DOWN
																-0.875794	0.000448337	chr6	116151001	116162199	Tmcc1	DOWN
																-0.751374	0.000449688	chr7	92818001	92831199	Ddias	DOWN
																-0.726164	0.000451764	chr6	21641201	21660199	Tspan12	DOWN
																-0.499499	0.000451987	chr7	16093401	16124199	Napa	DOWN
																-1.07836	0.000452213	chr15	102162001	102169599	Soat2	DOWN
																-0.612577	0.000454368	chr2	91775601	91797799	Ambra1	DOWN
																-1.1696	0.00045569	chr13	21312201	21317399	Gpx6	DOWN
																-1.16424	0.00045569	chr15	75738801	75744399	Mafa	DOWN
																-0.582974	0.000467615	chr2	29350201	29376199	Med27	DOWN
																-0.461174	0.000470455	chr3	52812201	52846199	Gm2447	DOWN
																-1.25157	0.000470455	chr8	19138601	19143599	Spag11b	DOWN
																-0.991396	0.00047162	chr2	173105201	173113399	Ctcfl	DOWN
																-1.17736	0.00047162	chr6	76886801	76891799	Lrrtm1	DOWN
																-0.764612	0.000476897	chr3	89256001	89263399	Dpm3	DOWN
																-0.513606	0.000477654	chr5	36246201	36273599	Mir7689	DOWN
																-1.09122	0.000482394	chr3	28663401	28667799	Slc2a2	DOWN
																-0.647933	0.000482966	chr8	110801601	110820199	Il34	DOWN
																-0.829955	0.000485104	chr8	94787401	94795399	Ccl17	DOWN
																-1.42647	0.000493676	chr12	59071001	59072999	Pnn	DOWN
																-1.34282	0.000497581	chr14	26342201	26346199	4933413J09Rik	DOWN
																-0.669248	0.000498774	chr8	88626601	88639599	Snx20	DOWN
																-0.56142	0.000501863	chr11	100742801	100762999	Kcnh4	DOWN
																-0.508415	0.000504401	chr11	58975601	59003999	Trim11	DOWN
																-0.442199	0.000506128	chr12	106360201	106402599	1700121N20Rik	DOWN
																-1.28776	0.000506128	chr5	26457601	26462199	4930584F24Rik	DOWN
																-1.37408	0.000516298	chr6	116853201	116856799	Tmem72	DOWN
																-1.71298	0.000519012	chr2	103214801	103216799	Ehf	DOWN
																-1.20072	0.000520856	chr5	76890801	76896399	Aasdh	DOWN
																-1.28014	0.000523054	chr13	100877801	100882199	Slc30a5	DOWN
																-0.969926	0.000525842	chr5	36569001	36576999	Tbc1d14	DOWN
																-0.928692	0.000533281	chr19	43645201	43652199	Slc25a28	DOWN
																-0.690197	0.000536816	chr17	87496401	87508799	Calm2	DOWN
																-0.584614	0.000537464	chr8	75130401	75139599	Mcm5	DOWN
																-0.957331	0.000545952	chr11	86773401	86782999	Cltc	DOWN
																-0.419253	0.000545952	chr17	34109601	34144199	H2-DMa	DOWN
																-0.567495	0.000549026	chr18	64208001	64227199	St8sia3	DOWN
																-1.2208	0.000550737	chrX	167709001	167715199	Frmpd4	DOWN
																-0.391926	0.000555313	chr17	78653601	78738199	Strn	DOWN
																-1.12891	0.000556282	chr11	50749001	50753399	Zfp354c	DOWN
																-0.668254	0.000561027	chr2	107652401	107668599	Kcna4	DOWN
																-0.776623	0.000566319	chr4	132890001	132897999	Stx12	DOWN
																-0.44872	0.000566668	chr7	16126601	16162399	Slc8a2	DOWN
																-0.499942	0.000567167	chr1	179485001	179518999	Smyd3	DOWN
																-1.82323	0.000569066	chr11	65654201	65656399	Mir744	DOWN
																-0.531871	0.000569066	chr1	75129401	75150399	Cnppd1	DOWN
																-0.543817	0.000569346	chr11	100559401	100584799	Cnp	DOWN
																-1.23973	0.000571745	chr13	46053801	46056799	Atxn1	DOWN
																-1.39045	0.000573702	chr10	118132401	118133999	Mdm1	DOWN
																-0.776889	0.000582383	chr15	80198001	80208399	Mgat3	DOWN
																-0.941824	0.000582383	chr3	10115601	10130599	Gm9833	DOWN
																-0.821956	0.000582383	chr3	65454601	65462199	Ssr3	DOWN
																-0.678856	0.000588259	chr9	123173401	123190199	Clec3b	DOWN
																-1.16644	0.000596202	chr7	46018201	46022799	Abcc6	DOWN
																-1.00105	0.000601012	chr11	67751401	67757999	Glp2r	DOWN
																-0.635761	0.000601438	chr9	48983801	48991399	Usp28	DOWN
																-0.44733	0.000612385	chr8	83895601	83943599	Adgrl1	DOWN
																-0.706222	0.000618241	chr8	34203801	34218599	Mir6395	DOWN
																-1.23857	0.000618521	chr7	119150201	119155799	Gpr139	DOWN
																-0.359331	0.000628461	chr3	136781601	136946799	Ppp3ca	DOWN
																-0.487677	0.0006314	chr7	139270001	139309399	Pwwp2b	DOWN
																-0.718699	0.000635221	chr2	68032401	68042399	B3galt1	DOWN
																-0.416619	0.000637276	chr8	121752001	121821599	Klhdc4	DOWN
																-1.65298	0.00064469	chr11	97602201	97603799	2410003L11Rik	DOWN
																-1.67623	0.000647975	chr14	80386001	80388599	Olfm4	DOWN
																-0.757208	0.000647975	chr9	53068801	53078599	Ddx10	DOWN
																-0.524633	0.000650142	chr2	7276201	7305999	Celf2	DOWN
																-1.28619	0.000655206	chr2	3521401	3525399	Mir466b-2	DOWN
																-0.555193	0.000668934	chr7	29082201	29093799	Mir1963	DOWN
																-0.887722	0.000670746	chr11	76020201	76028399	Rflnb	DOWN
																-0.898881	0.000675619	chr1	5067801	5075199	Rgs20	DOWN
																-0.960687	0.000683137	chr16	55528801	55533599	Mir5118	DOWN
																-1.1551	0.000696436	chr7	29919401	29922999	Zfp383	DOWN
																-0.479199	0.000706701	chr9	110648401	110685999	Ccdc12	DOWN
																-0.546719	0.000709262	chr12	106527201	106546199	1700121N20Rik	DOWN
																-0.747395	0.000709595	chr17	87281401	87288599	Ttc7	DOWN
																-0.734611	0.000718092	chr7	74284201	74294199	Slco3a1	DOWN
																-0.74509	0.000718575	chr2	113024201	113032199	Ryr3	DOWN
																-1.19866	0.000718967	chr19	16625401	16631599	Vps13a	DOWN
																-0.799701	0.000721162	chr18	33072601	33086199	Stard4	DOWN
																-0.647907	0.000737198	chr8	74870601	74879799	Isx	DOWN
																-1.29622	0.000741851	chr15	97868601	97872199	Hdac7	DOWN
																-1.67836	0.000745402	chr6	72989401	72990999	Tmsb10	DOWN
																-1.11214	0.000747624	chr11	48523601	48528599	Rack1	DOWN
																-1.19449	0.000750931	chr13	46932001	46935999	Kif13a	DOWN
																-0.4651	0.000756038	chr19	47196401	47233599	Neurl1a	DOWN
																-0.899346	0.000773466	chr1	24444401	24454399	Col19a1	DOWN
																-1.11133	0.000782058	chr15	51559001	51563799	Gm19303	DOWN
																-1.34477	0.000792904	chr7	78269601	78272399	Ntrk3	DOWN
																-1.62922	0.000793436	chr5	137434401	137437599	Zan	DOWN
																-1.64368	0.000793436	chr6	127234801	127237599	Gm38404	DOWN
																-0.610964	0.000795765	chr8	119407201	119425599	Osgin1	DOWN
																-1.29843	0.000809933	chr18	81296801	81299799	Sall3	DOWN
																-0.509116	0.000809933	chr4	33494801	33522799	Mir8118	DOWN
																-0.812872	0.00081501	chr4	129851201	129859599	Ptp4a2	DOWN
																-1.02	0.000820092	chr4	137291601	137296399	Wnt4	DOWN
																-1.11279	0.000820092	chr8	120641401	120645599	1190005I06Rik	DOWN
																-0.591602	0.000821553	chr5	114117001	114128799	Alkbh2	DOWN
																-0.62609	0.000824974	chr1	133640001	133658799	Zbed6	DOWN
																-0.53051	0.000825313	chr11	69542801	69562199	Dnah2	DOWN
																-0.946063	0.000828341	chr15	94963801	94970599	LOC100043315	DOWN
																-1.36859	0.000828341	chr16	17500201	17503999	Lztr1	DOWN
																-1.27221	0.000828341	chr8	124989401	124994199	Tsnax	DOWN
																-0.803082	0.000835156	chr13	76543601	76551999	Mctp1	DOWN
																-0.682391	0.000835332	chr7	125996201	126015199	Gsg1l	DOWN
																-0.994406	0.000839382	chr11	103813001	103817199	Wnt3	DOWN
																-0.481107	0.000840677	chr14	21510601	21541599	Kat6b	DOWN
																-1.46779	0.0008572	chr9	41782201	41785799	Mir125b-1	DOWN
																-0.516072	0.000857926	chr14	67037801	67062799	Ppp2r2a	DOWN
																-0.446441	0.000859116	chr11	100707201	100740999	Hspb9	DOWN
																-0.88264	0.000861588	chr4	62291201	62297599	Slc31a2	DOWN
																-1.25697	0.000863785	chr17	79098801	79100799	Qpct	DOWN
																-1.11131	0.000864684	chr4	95768201	95774999	Fggy	DOWN
																-0.81804	0.000864817	chr1	127798601	127808199	Ccnt2	DOWN
																-1.46118	0.00086595	chr3	52554601	52557399	Gm2447	DOWN
																-1.58534	0.000866787	chr19	27297601	27298799	Kcnv2	DOWN
																-0.531821	0.000873332	chr16	93675001	93688799	Cbr3	DOWN
																-1.06304	0.000874143	chr10	67693401	67699199	Ado	DOWN
																-0.648935	0.000874143	chr1	189552201	189563799	Cenpf	DOWN
																-0.673076	0.000874143	chr3	139191201	139206999	Stpg2	DOWN
																-0.73523	0.000874963	chr3	63474401	63486799	Mme	DOWN
																-0.498654	0.000880731	chr6	113604001	113627999	Vhl	DOWN
																-0.521647	0.000887089	chr8	88685401	88703799	Cyld	DOWN
																-0.879618	0.000892187	chr9	73690201	73697199	Unc13c	DOWN
																-1.38625	0.00090456	chr3	21530001	21533399	Tbl1xr1	DOWN
																-0.745919	0.00090456	chr6	113280801	113289199	Cpne9	DOWN
																-1.51335	0.000913363	chr10	88711201	88715199	Gm4925	DOWN
																-0.427897	0.000918829	chr17	47184001	47224199	Trerf1	DOWN
																-0.347361	0.000922362	chr6	113737401	113927199	Atp2b2	DOWN
																-0.576274	0.000923736	chr7	126859801	126872599	Hirip3	DOWN
																-1.44801	0.000929838	chr2	103429401	103432999	Elf5	DOWN
																-0.916315	0.000930668	chr17	4188201	4193599	4930548J01Rik	DOWN
																-0.7819	0.000931668	chr14	101520801	101532999	Tbc1d4	DOWN
																-0.489647	0.000937662	chr1	193325601	193356799	Camk1g	DOWN
																-1.07953	0.000938154	chr1	135802001	135805599	Tnni1	DOWN
																-1.19904	0.000939463	chr4	86482401	86486799	Saxo1	DOWN
																-0.477331	0.000939972	chr19	4470001	4498599	Syt12	DOWN
																-1.08365	0.000941111	chr8	88566001	88574599	Nkd1	DOWN
																-0.837156	0.00094835	chr4	43451801	43457799	Cd72	DOWN
																-0.746374	0.000950535	chr11	52122401	52133199	Mir3061	DOWN
																-2.04514	0.000953087	chr9	32387601	32389199	Kcnj1	DOWN
																-0.871078	0.000955289	chr1	137434601	137444199	Nr5a2	DOWN
																-1.20103	0.0009578	chr18	31380401	31384799	Syt4	DOWN
																-1.05145	0.000959014	chr10	126132201	126135199	Lrig3	DOWN
																-1.55723	0.000963783	chr9	81829601	81831999	Mei4	DOWN
																-0.414113	0.000966251	chr9	57734401	57781999	Clk3	DOWN
																-1.36616	0.000973651	chr18	33872201	33875799	Epb41l4aos	DOWN
																-0.494657	0.000977749	chr5	34266001	34292199	Zfyve28	DOWN
																-0.645307	0.000980733	chr9	27839601	27853999	Opcml	DOWN
																-1.01097	0.00099609	chr13	101530201	101536799	4922502H24Rik	DOWN
																-1.07999	0.000996206	chr11	104563001	104568799	Gm11665	DOWN
																-0.760837	0.000996206	chr6	5004001	5013599	Ppp1r9a	DOWN
																-0.706091	0.00100171	chr7	80196201	80209199	Sema4b	DOWN
																-0.730447	0.00100749	chr7	44628601	44637599	Myh14	DOWN
																-0.374717	0.00100834	chr10	108495201	108644599	Gm5136	DOWN
																-0.517668	0.00101248	chr1	75280601	75300999	Resp18	DOWN
																-1.44483	0.00101248	chr7	25121001	25124399	Pou2f2	DOWN
																-0.389038	0.00102395	chr4	138236201	138301199	Kif17	DOWN
																-0.867166	0.00102636	chr11	36348801	36354399	Wwc1	DOWN
																-0.71103	0.00102975	chr11	74565201	74578199	Rap1gap2	DOWN
																-0.942178	0.00103742	chr4	6204001	6210399	Ubxn2b	DOWN
																-0.651568	0.00104514	chr16	21605601	21620599	2510009E07Rik	DOWN
																-0.435928	0.00104924	chr1	133274001	133312999	Golt1a	DOWN
																-0.438182	0.00104924	chr8	118769401	118813599	Cdh13	DOWN
																-0.865781	0.00106651	chr14	16326401	16331999	Top2b	DOWN
																-1.16096	0.00106659	chr9	64098201	64102399	Lctl	DOWN
																-0.658476	0.00107965	chr7	140899401	140913999	BC024386	DOWN
																-1.2802	0.0010956	chr1	5181601	5186599	Atp6v1h	DOWN
																-1.49506	0.00109708	chr2	120054801	120056799	Pla2g4b	DOWN
																-1.73983	0.0010971	chr17	35015801	35016999	Vwa7	DOWN
																-0.968539	0.00110257	chr1	86930001	86934599	Alppl2	DOWN
																-1.00145	0.00111684	chr11	51063001	51068999	Zfp354a	DOWN
																-0.42919	0.00112308	chr18	15053001	15088199	Kctd1	DOWN
																-1.12512	0.00113526	chr7	45187801	45191799	Pth2	DOWN
																-0.891517	0.0011533	chrX	166789601	166798599	Gm1720	DOWN
																-1.58602	0.00115815	chr7	110848201	110850399	Snord53	DOWN
																-1.39381	0.00115832	chr7	29022201	29023799	Map4k1	DOWN
																-0.685133	0.00115921	chrX	152196201	152207999	Iqsec2	DOWN
																-0.712972	0.00116977	chr11	59144201	59157599	Iba57	DOWN
																-1.60417	0.00117584	chr4	70648401	70650799	Megf9	DOWN
																-1.52104	0.00118309	chr6	85533401	85536599	Egr4	DOWN
																-1.03159	0.0011852	chr11	60844601	60850799	Dhrs7b	DOWN
																-0.796492	0.00119154	chr6	111170401	111175599	Grm7	DOWN
																-1.27443	0.00120964	chr17	8209201	8213599	Ccr6	DOWN
																-1.06021	0.00121	chr13	57981801	57985799	Mir874	DOWN
																-0.944649	0.00121146	chr9	63066201	63071399	Skor1	DOWN
																-0.650343	0.00121536	chr13	24543601	24554999	Fam65b	DOWN
																-0.654698	0.00121536	chr4	133649201	133662999	Pigv	DOWN
																-0.81159	0.00121943	chr9	8115801	8125999	Cep126	DOWN
																-0.522044	0.00122046	chr10	81283801	81308399	Pip5k1c	DOWN
																-0.876668	0.00122046	chr5	132889401	132895599	Auts2	DOWN
																-0.889479	0.00122925	chr9	119899401	119905399	Wdr48	DOWN
																-0.781446	0.00123555	chr3	43237401	43248799	D3Ertd751e	DOWN
																-0.411384	0.00123566	chr4	133369401	133415399	Mir5122	DOWN
																-0.447848	0.00123927	chr5	124070401	124096599	Abcb9	DOWN
																-0.705098	0.00124241	chr5	118167401	118175199	Hrk	DOWN
																-1.46767	0.00124241	chr5	141697801	141700599	Sdk1	DOWN
																-0.715649	0.00124447	chr18	68152201	68164399	Mir7219	DOWN
																-0.81294	0.00124482	chr12	119205001	119213399	Itgb8	DOWN
																-0.642459	0.00126189	chr16	31065201	31071399	Xxylt1	DOWN
																-0.342809	0.00126338	chr4	137621601	137739799	Rap1gap	DOWN
																-0.849768	0.00126681	chr9	105630401	105637799	Pik3r4	DOWN
																-0.376802	0.00126881	chr7	99139201	99184399	Uvrag	DOWN
																-0.718263	0.00128083	chr14	56645801	56653199	Mphosph8	DOWN
																-0.703884	0.00128083	chr4	144995601	145006599	Dhrs3	DOWN
																-0.425442	0.00128792	chr7	92174001	92216399	Dlg2	DOWN
																-0.779218	0.00131205	chr16	11671801	11679799	4833415N18Rik	DOWN
																-0.432438	0.00131205	chr8	13942001	13976399	Tdrp	DOWN
																-1.64475	0.00131392	chr1	60588001	60590999	Raph1	DOWN
																-1.12118	0.00131485	chr13	95380201	95385799	Aggf1	DOWN
																-0.693755	0.00131763	chr6	12587601	12598799	Thsd7a	DOWN
																-0.452161	0.00132089	chr5	36592801	36628599	Tbc1d14	DOWN
																-1.14448	0.00132574	chr4	80853401	80856799	Tyrp1	DOWN
																-0.761988	0.00132574	chr18	38304201	38311799	Rnf14	DOWN
																-0.522481	0.00133639	chr6	83493001	83512999	Dguok	DOWN
																-0.448712	0.00134079	chr4	87024601	87072199	Acer2	DOWN
																-1.04805	0.00134572	chr16	9693001	9698199	Grin2a	DOWN
																-0.516615	0.00134789	chr9	14190601	14219399	Sesn3	DOWN
																-0.967616	0.00135482	chr2	135068001	135075199	4930545L23Rik	DOWN
																-0.950319	0.00135622	chr1	22760001	22766599	Rims1	DOWN
																-1.38666	0.00135856	chr11	90676401	90678799	Tom1l1	DOWN
																-0.915658	0.00135892	chr7	98489601	98493599	Lrrc32	DOWN
																-0.570829	0.00136218	chr12	8213401	8229399	Ldah	DOWN
																-0.637856	0.00137235	chr1	156566801	156583599	Abl2	DOWN
																-0.663768	0.00137235	chr19	6836401	6843799	Rps6ka4	DOWN
																-0.44282	0.00137235	chr7	83800201	83849799	Cfap161	DOWN
																-1.08572	0.00139075	chr1	187027601	187031599	D1Pas1	DOWN
																-0.800407	0.0013941	chr17	64311201	64320799	Pja2	DOWN
																-1.46908	0.00140656	chr19	9969801	9971799	Fth1	DOWN
																-0.481968	0.00140656	chr2	180131401	180178799	Adrm1	DOWN
																-0.463972	0.00140656	chr9	62755201	62787999	Fem1b	DOWN
																-1.16514	0.00140987	chr2	165739801	165742799	Eya2	DOWN
																-0.448629	0.00141043	chr1	39219401	39261999	Npas2	DOWN
																-1.47739	0.00141043	chr4	47314201	47317799	Tgfbr1	DOWN
																-0.825782	0.00141043	chr8	105540601	105548999	Atp6v0d1	DOWN
																-0.683398	0.00141438	chr14	16744201	16755199	Rarb	DOWN
																-1.23815	0.00142442	chr4	43930801	43934599	Glipr2	DOWN
																-1.2772	0.00143517	chr3	101858601	101861399	Mab21l3	DOWN
																-0.451229	0.00144407	chr12	106168401	106229399	Vrk1	DOWN
																-0.870082	0.00145149	chr4	128809201	128815999	Zfp362	DOWN
																-1.10096	0.00146321	chr13	16851601	16855799	Sugct	DOWN
																-0.394595	0.00146436	chr7	47071601	47119799	Mir7056	DOWN
																-0.461657	0.00148301	chr4	40953401	40985199	Nfx1	DOWN
																-0.532322	0.00148819	chr4	132106001	132128199	Oprd1	DOWN
																-0.845031	0.00148948	chr13	33082801	33090399	Serpinb1b	DOWN
																-1.08652	0.00149041	chr14	118611201	118614399	Mir6391	DOWN
																-0.473458	0.001491	chr17	25805801	25825399	Fbxl16	DOWN
																-0.440125	0.00149406	chr4	122851401	122892599	Cap1	DOWN
																-1.55654	0.00149546	chr10	18339401	18341999	Nhsl1	DOWN
																-0.548762	0.00149546	chr10	90219001	90236999	Anks1b	DOWN
																-0.852989	0.00149546	chr3	101208801	101215199	Cd2	DOWN
																-0.475034	0.00149546	chr9	46095801	46132799	Sik3	DOWN
																-1.35401	0.00149546	chr9	57666001	57669799	Csk	DOWN
																-0.613861	0.00149741	chr2	127496201	127511799	Kcnip3	DOWN
																-0.956335	0.00151637	chr4	124819401	124823799	Mtf1	DOWN
																-0.608504	0.00151716	chr7	73580801	73592399	1810026B05Rik	DOWN
																-0.450932	0.00151765	chr11	74545801	74563999	Rap1gap2	DOWN
																-0.914188	0.00152133	chr11	49625201	49628999	Flt4	DOWN
																-0.850703	0.001523	chr15	87367801	87375399	Fam19a5	DOWN
																-1.04951	0.001523	chr17	34507801	34513399	Btnl6	DOWN
																-0.696381	0.001523	chr3	136247601	136260199	Bank1	DOWN
																-0.923567	0.00153663	chr8	105872401	105877399	Edc4	DOWN
																-0.39919	0.00153924	chr15	89527201	89566199	Acr	DOWN
																-0.925632	0.00154704	chr5	93284601	93290599	Ccng2	DOWN
																-0.623101	0.00154823	chr4	130858601	130869799	Laptm5	DOWN
																-0.71591	0.00155068	chr15	76259801	76274599	Spatc1	DOWN
																-0.814156	0.00155068	chr4	124140001	124151399	Rragc	DOWN
																-0.665933	0.00155663	chr11	52271401	52279599	Tcf7	DOWN
																-0.953826	0.00155663	chr1	46982201	46985799	Slc39a10	DOWN
																-1.14287	0.00155663	chr6	56841001	56846599	Fkbp9	DOWN
																-0.565301	0.00156554	chr11	5308201	5328399	Kremen1	DOWN
																-0.542852	0.00157526	chr7	125761401	125777999	D430042O09Rik	DOWN
																-0.603209	0.00157964	chr18	15342401	15360199	Aqp4	DOWN
																-1.57241	0.00158459	chr12	16671001	16673399	Ntsr2	DOWN
																-0.750599	0.00159334	chr17	11210601	11215999	Park2	DOWN
																-0.550346	0.00159334	chr3	108952201	108969599	Henmt1	DOWN
																-0.411666	0.00159444	chr8	122331801	122363599	Trhr2	DOWN
																-1.00805	0.00160673	chr3	96855401	96861399	Pdzk1	DOWN
																-0.793959	0.00161372	chr13	37386401	37397399	Ly86	DOWN
																-0.518532	0.00161567	chr9	20647201	20668799	Pin1	DOWN
																-1.43862	0.00162797	chr10	19090601	19092399	Gm20139	DOWN
																-0.84679	0.00163095	chr11	50449801	50457999	Rufy1	DOWN
																-1.01202	0.0016342	chr9	63365801	63370599	Map2k5	DOWN
																-0.744155	0.00163492	chr11	79026401	79033999	Gm11201	DOWN
																-0.737807	0.00166609	chr11	120693801	120701599	Cenpx	DOWN
																-0.661712	0.00166675	chr1	4905801	4920599	Tcea1	DOWN
																-1.21023	0.00167209	chr5	131100801	131104999	Wbscr17	DOWN
																-0.793097	0.00168541	chr9	58258601	58267399	Stoml1	DOWN
																-0.642662	0.00172764	chr17	56153601	56164399	Tnfaip8l1	DOWN
																-1.5074	0.00174462	chr3	130198401	130200799	Col25a1	DOWN
																-0.713895	0.00175869	chr10	76506201	76514599	Lss	DOWN
																-0.785846	0.00175869	chr13	34371001	34377399	Slc22a23	DOWN
																-0.986503	0.00175869	chr13	74057401	74062599	Cep72	DOWN
																-1.29845	0.00175869	chr16	20337401	20341599	Cyp2ab1	DOWN
																-0.402719	0.0017959	chr10	41026001	41078799	Gpr6	DOWN
																-0.483762	0.00179753	chr6	71791601	71815399	Mrpl35	DOWN
																-0.588717	0.00181453	chr2	142398001	142409199	Kif16b	DOWN
																-0.699922	0.0018227	chr2	157695801	157706599	Ctnnbl1	DOWN
																-1.3914	0.00182495	chr11	56727801	56729999	Gria1	DOWN
																-1.18442	0.00182767	chr14	105085401	105089399	Gm17066	DOWN
																-0.786757	0.00183964	chr5	137794801	137806599	Zcwpw1	DOWN
																-1.32069	0.00184919	chr7	80526201	80530199	Blm	DOWN
																-0.381024	0.0018561	chr12	108420601	108475399	Eml1	DOWN
																-1.63681	0.0018561	chr8	70954401	70957799	Mir1969	DOWN
																-1.38403	0.00185825	chr9	37294201	37296199	Slc37a2	DOWN
																-0.478692	0.00187205	chr19	46366201	46391999	Actr1a	DOWN
																-0.478652	0.00187249	chr15	34665401	34686799	4930413F20Rik	DOWN
																-0.515454	0.0018763	chr10	75313201	75347599	Adora2a	DOWN
																-1.55591	0.00188342	chr2	168411201	168412799	Kcng1	DOWN
																-1.43043	0.00189293	chr15	57616201	57617799	Zhx2	DOWN
																-0.98083	0.00189293	chr17	33862601	33867199	Cd320	DOWN
																-0.743395	0.00189293	chr3	108067201	108077799	Ampd2	DOWN
																-0.54835	0.00189485	chr8	70313001	70324599	Gdf1	DOWN
																-0.544738	0.00190943	chr8	75146801	75171599	Mcm5	DOWN
																-1.27215	0.0019124	chr4	45871801	45875599	Ccdc180	DOWN
																-0.723843	0.00191247	chr2	6982401	6992199	5031426D15Rik	DOWN
																-1.1722	0.00191335	chr10	7020201	7025999	Ipcef1	DOWN
																-0.957984	0.00191335	chr9	52735401	52742399	Gm1715	DOWN
																-0.652854	0.00191547	chr15	101364401	101378399	Krt80	DOWN
																-0.833074	0.00191547	chr15	63160001	63164599	Gm20740	DOWN
																-0.71545	0.00191547	chr9	44340201	44348599	Hmbs	DOWN
																-1.45778	0.00191924	chr13	70736401	70738999	Ice1	DOWN
																-0.926098	0.00191924	chr18	32999801	33006199	Camk4	DOWN
																-0.765785	0.00191924	chr4	132140401	132146399	Oprd1	DOWN
																-1.28121	0.00191924	chr9	103335401	103337999	Cdv3	DOWN
																-1.2431	0.00192367	chrX	157414801	157418799	Phex	DOWN
																-0.637536	0.00195094	chr10	63940601	63959799	Ctnna3	DOWN
																-1.0072	0.00196309	chr6	107966401	107970799	Setmar	DOWN
																-1.74099	0.00196621	chr17	47841601	47842599	Mdfi	DOWN
																-0.554623	0.00198059	chr8	105338201	105351999	Fhod1	DOWN
																-0.923501	0.00198543	chr2	152072401	152077599	Scrt2	DOWN
																-0.933005	0.00199994	chr5	32231001	32237799	Plb1	DOWN
																-1.19149	0.00200012	chr5	100641001	100646999	Coq2	DOWN
																-0.761376	0.00200172	chr7	78666201	78676799	E430016F16Rik	DOWN
																-0.531466	0.00200269	chr5	144691801	144710599	Tmem130	DOWN
																-0.90573	0.00200269	chr6	80921601	80926999	Lrrtm4	DOWN
																-0.756527	0.00203731	chr7	16025401	16034399	Gltscr1	DOWN
																-0.825666	0.00204275	chr17	15065401	15072599	Ermard	DOWN
																-0.555596	0.0020482	chr13	99603601	99614399	Map1b	DOWN
																-0.914921	0.00205323	chr12	81639001	81644599	Ttc9	DOWN
																-0.998622	0.00205609	chr15	32997201	33000199	Sdc2	DOWN
																-0.458551	0.00206161	chr2	31707001	31734199	Abl1	DOWN
																-0.710086	0.00206429	chr13	17032201	17042999	Sugct	DOWN
																-0.740042	0.00206429	chr19	33030801	33041199	Pten	DOWN
																-0.645257	0.00207096	chr13	9446601	9459599	Dip2c	DOWN
																-0.467419	0.00207096	chr6	21544601	21573799	Tspan12	DOWN
																-0.652429	0.00209271	chr16	74368601	74382199	Mir691	DOWN
																-0.395445	0.00210512	chr4	129107401	129163399	Fndc5	DOWN
																-0.788202	0.00212888	chr2	127554801	127560399	Prom2	DOWN
																-0.402395	0.00213626	chr2	25573801	25602999	Gm996	DOWN
																-1.25567	0.00213626	chr2	80653601	80657999	Nup35	DOWN
																-0.584445	0.00213849	chr10	41203001	41224599	Fig4	DOWN
																-0.645974	0.00213849	chr10	97711001	97723599	4930525C09Rik	DOWN
																-0.516056	0.00213887	chr11	107699801	107723599	Cacng1	DOWN
																-1.14196	0.00213887	chr11	44259201	44263399	Il12b	DOWN
																-0.498848	0.00214208	chr8	77412801	77441199	0610038B21Rik	DOWN
																-1.06058	0.00215165	chr15	97290601	97293199	Amigo2	DOWN
																-0.674478	0.0021634	chr16	96357201	96365399	Igsf5	DOWN
																-1.33184	0.002173	chr6	146717001	146720999	Stk38l	DOWN
																-0.499837	0.00218605	chr17	8721601	8755599	Pde10a	DOWN
																-0.519498	0.00219653	chr8	111150001	111173199	9430091E24Rik	DOWN
																-0.615726	0.00220593	chr11	118392401	118405999	Lgals3bp	DOWN
																-0.412847	0.00220994	chr1	39968601	40028399	Il1r2	DOWN
																-0.656132	0.00221748	chr2	91806601	91818799	Ambra1	DOWN
																-0.690255	0.00221748	chr9	64695201	64710599	Rab11a	DOWN
																-1.06744	0.00222567	chr2	178852801	178856799	Cdh26	DOWN
																-0.348733	0.00223781	chr17	66314201	66453399	Mtcl1	DOWN
																-0.777904	0.00223781	chr4	120211601	120219599	Edn2	DOWN
																-0.85229	0.00223781	chr8	77402401	77410799	0610038B21Rik	DOWN
																-0.524559	0.00224903	chr7	127764201	127779199	Orai3	DOWN
																-0.709264	0.00225284	chr9	69987801	69998399	Bnip2	DOWN
																-0.650761	0.00226822	chr10	97956401	97969399	Gm10754	DOWN
																-0.865149	0.00231126	chr18	5707601	5714799	Gm10125	DOWN
																-0.938569	0.00232197	chr2	95302201	95306799	Api5	DOWN
																-0.731451	0.00232197	chr3	70497201	70505399	Gm6634	DOWN
																-0.748217	0.00232426	chr4	131248601	131255799	A930031H19Rik	DOWN
																-0.877621	0.00232755	chr1	180930801	180937799	Lefty1	DOWN
																-1.00327	0.00233887	chr6	111049401	111055999	Grm7	DOWN
																-0.410349	0.00235611	chr16	35058201	35119199	Hacd2	DOWN
																-0.652032	0.00237086	chr4	56755401	56765799	Actl7a	DOWN
																-1.20257	0.00238376	chr17	24445401	24448799	Dnase1l2	DOWN
																-0.527575	0.00238376	chr4	130790001	130818199	Sdc3	DOWN
																-0.744645	0.00238456	chr1	189472801	189481399	Kcnk2	DOWN
																-0.446785	0.00238956	chr2	134910001	134935599	Plcb1	DOWN
																-0.495462	0.00238956	chr4	129633601	129657199	Txlna	DOWN
																-0.754025	0.00239075	chr16	62285401	62292399	Nsun3	DOWN
																-0.653188	0.00239075	chr18	74731201	74742199	Scarna17	DOWN
																-0.548938	0.00239075	chr3	28304201	28330199	Tnik	DOWN
																-0.709979	0.0023957	chr19	6312601	6319399	Cdc42bpg	DOWN
																-1.33144	0.00239954	chr6	136193801	136196399	Grin2b	DOWN
																-0.5574	0.0024036	chr2	143231201	143248399	Otor	DOWN
																-0.59908	0.0024036	chr2	180107601	180121199	Osbpl2	DOWN
																-0.768024	0.00240377	chr3	137758001	137764399	H2afz	DOWN
																-0.891235	0.00242332	chr13	63174401	63182599	2010111I01Rik	DOWN
																-0.783773	0.00242712	chr15	99406601	99414599	Tmbim6	DOWN
																-0.917339	0.00243008	chr8	63118801	63126599	Spock3	DOWN
																-0.935415	0.00243173	chr14	25233601	25237799	4930572O13Rik	DOWN
																-0.709448	0.00243386	chr8	22629601	22639799	A930013F10Rik	DOWN
																-0.774478	0.00245073	chr3	88301201	88308999	Cct3	DOWN
																-1.36391	0.00246058	chr8	114284201	114286799	4933408N05Rik	DOWN
																-0.443019	0.00246094	chr5	32332801	32355999	Plb1	DOWN
																-0.41618	0.00246839	chr10	90665201	90736999	Anks1b	DOWN
																-1.39357	0.00246873	chr5	21797601	21800799	Psmc2	DOWN
																-1.2731	0.00246873	chr9	66175401	66179999	Dapk2	DOWN
																-0.962651	0.00247103	chr8	119633001	119638199	Kcng4	DOWN
																-1.01998	0.00248561	chr11	76603801	76608999	Abr	DOWN
																-0.687374	0.00249148	chr4	4205001	4220999	Penk	DOWN
																-0.518511	0.00254674	chr11	6148801	6169999	Rps15a-ps6	DOWN
																-0.620297	0.00254674	chr7	124782601	124793599	3100003L05Rik	DOWN
																-0.52091	0.00255583	chr1	131825601	131839799	Slc41a1	DOWN
																-0.687332	0.00256458	chr5	125497601	125506999	Aacs	DOWN
																-0.707132	0.00259177	chr15	12724601	12734799	6030458C11Rik	DOWN
																-0.674343	0.00259299	chr15	88873601	88885999	Pim3	DOWN
																-0.863409	0.00259851	chr6	136656401	136662999	Plbd1	DOWN
																-0.400367	0.00259851	chr8	119445001	119475399	Necab2	DOWN
																-0.47121	0.00260369	chr1	53995801	54021799	Mir7681	DOWN
																-0.538657	0.00261139	chr15	102239401	102250399	Rarg	DOWN
																-1.85869	0.00262879	chr14	45738801	45740599	Ddhd1	DOWN
																-0.976693	0.00263121	chr10	76886801	76892199	Pcbp3	DOWN
																-1.21654	0.00264237	chr3	156592601	156597199	Negr1	DOWN
																-1.28297	0.00264871	chr11	11675201	11677199	Ikzf1	DOWN
																-0.500888	0.00264871	chr4	128652401	128675399	Phc2	DOWN
																-0.436963	0.00265581	chr6	87979601	88009399	Gm5577	DOWN
																-0.808366	0.00267995	chr9	121825201	121833999	Ccdc13	DOWN
																-0.471469	0.00268253	chr1	42679401	42705799	Pantr1	DOWN
																-1.39916	0.00271537	chr7	16720801	16724599	Ceacam9	DOWN
																-1.12256	0.00274392	chr12	51615201	51620399	Coch	DOWN
																-0.619579	0.00275082	chr12	26403001	26418999	Mir6538	DOWN
																-0.692146	0.00275143	chr1	174553401	174565799	Fmn2	DOWN
																-0.82232	0.00275143	chr2	179036201	179042399	4930591A17Rik	DOWN
																-0.466654	0.00275587	chr2	107286201	107309199	Kcna4	DOWN
																-0.422453	0.0027606	chr5	117355001	117385999	Wsb2	DOWN
																-0.777337	0.0027888	chr11	54609201	54618599	Rapgef6	DOWN
																-0.450836	0.0027888	chr15	81055001	81092199	Mkl1	DOWN
																-0.872205	0.0027888	chr2	59360401	59367999	5330411J11Rik	DOWN
																-0.515912	0.0027888	chr7	19315001	19328399	Fosb	DOWN
																-1.26971	0.0028022	chr1	131822401	131824999	Slc41a1	DOWN
																-0.354949	0.0028022	chr9	45112601	45160399	Gm10684	DOWN
																-1.26642	0.00281166	chr7	110441601	110445399	Sbf2	DOWN
																-0.405026	0.00281362	chr16	57096401	57130199	Tomm70a	DOWN
																-0.471236	0.00281362	chr6	35492601	35517399	Mtpn	DOWN
																-1.18406	0.00281624	chr14	76237801	76240799	Nufip1	DOWN
																-0.448367	0.00282853	chr11	50244201	50269399	Ltc4s	DOWN
																-0.522526	0.00282853	chr4	124793001	124813199	Mtf1	DOWN
																-0.817612	0.00283634	chr12	66835601	66842199	Mdga2	DOWN
																-0.434593	0.0028418	chr11	101409601	101439199	Rundc1	DOWN
																-0.362351	0.00284428	chr12	84664201	84704999	Syndig1l	DOWN
																-0.647741	0.00284691	chr12	103527601	103536199	Ppp4r4	DOWN
																-0.626431	0.00284691	chr16	97804801	97815999	Prdm15	DOWN
																-1.59047	0.00285028	chr1	177993201	177995199	Gm16432	DOWN
																-0.487309	0.00285182	chr18	34877801	34893599	Egr1	DOWN
																-0.785848	0.00285331	chr14	9506201	9512999	Mnd1-ps	DOWN
																-1.49993	0.00288193	chr14	101586201	101588599	Tbc1d4	DOWN
																-0.503952	0.00288465	chr18	85404401	85437799	Timm21	DOWN
																-0.68017	0.00288465	chr6	83537801	83547199	Actg2	DOWN
																-0.608925	0.00291788	chr18	9405601	9419799	Ccny	DOWN
																-1.1445	0.00292436	chr16	30671401	30675199	Fam43a	DOWN
																-0.883387	0.00293189	chr15	98857401	98863199	Kmt2d	DOWN
																-0.52808	0.00293464	chr7	90115401	90132399	2310010J17Rik	DOWN
																-0.628921	0.00295416	chr5	92996401	93008799	Sowahb	DOWN
																-0.848848	0.00296502	chr9	121258001	121264399	Ulk4	DOWN
																-0.496392	0.00296633	chr8	70526601	70549399	Ell	DOWN
																-0.352018	0.00299084	chr6	99326801	99530599	Foxp1	DOWN
																-0.980008	0.00300529	chr6	34095801	34102999	Lrguk	DOWN
																-0.395118	0.003011	chr3	65197801	65285199	Kcnab1	DOWN
																-1.45917	0.00301838	chr19	57460001	57461999	Trub1	DOWN
																-1.08388	0.00301838	chr8	86516601	86522199	Abcc12	DOWN
																-0.85807	0.00302222	chr10	91158001	91165199	Tmpo	DOWN
																-0.650766	0.00302572	chr3	158102201	158112599	Lrrc40	DOWN
																-0.364461	0.0030355	chr15	99682801	99728999	Smarcd1	DOWN
																-0.866612	0.0030355	chr5	131080601	131084999	Wbscr17	DOWN
																-1.16989	0.00304345	chr7	124835401	124839399	3100003L05Rik	DOWN
																-0.77956	0.00304759	chr2	103728601	103734999	Nat10	DOWN
																-1.4523	0.00305597	chr9	121087601	121088999	Mir7090	DOWN
																-1.1131	0.0030757	chr14	102035801	102042599	Lmo7	DOWN
																-0.575684	0.00308461	chr14	26518401	26535599	Slmap	DOWN
																-1.21004	0.00309268	chr1	7314601	7317199	Pcmtd1	DOWN
																-0.562402	0.00309268	chr5	144587001	144598599	Nptx2	DOWN
																-1.1462	0.00310211	chr10	61033801	61037999	Gm20611	DOWN
																-0.468741	0.00311998	chr17	27181601	27208799	Lemd2	DOWN
																-1.08602	0.00312319	chr17	46272001	46274799	Tjap1	DOWN
																-1.018	0.00315824	chr1	86594401	86599199	Cops7b	DOWN
																-0.640109	0.00316046	chr15	53252001	53261399	Ext1	DOWN
																-0.464667	0.00316533	chr4	149748601	149765399	Slc25a33	DOWN
																-1.03249	0.00316533	chr6	98196801	98201599	Gm765	DOWN
																-0.896671	0.00316576	chr9	40813801	40819999	Hspa8	DOWN
																-0.849252	0.00317532	chr1	25781401	25787799	Adgrb3	DOWN
																-0.514189	0.00317721	chr8	86457001	86465999	Abcc12	DOWN
																-0.400381	0.00317833	chr19	47308401	47349599	Mir6995	DOWN
																-1.08826	0.00317972	chr5	67311001	67314599	Slc30a9	DOWN
																-0.466799	0.00319684	chr11	68932801	68957799	Arhgef15	DOWN
																-1.01639	0.00319892	chr6	92025001	92030599	Fgd5	DOWN
																-0.630815	0.00319991	chr10	84720201	84730399	Rfx4	DOWN
																-1.24343	0.00320685	chr11	50525801	50528999	Adamts2	DOWN
																-1.12893	0.00320685	chr17	56657601	56661599	Ranbp3	DOWN
																-0.877327	0.00321892	chr17	88814201	88820399	Lhcgr	DOWN
																-0.804342	0.00323136	chr5	114722801	114729199	Mir7028	DOWN
																-0.704133	0.00323552	chr16	18168201	18177399	Mir6366	DOWN
																-0.578684	0.00329266	chr6	39417201	39427999	Mkrn1	DOWN
																-0.856249	0.00330143	chr5	126796601	126804199	4933438B17Rik	DOWN
																-1.12488	0.00330393	chr17	28332401	28335599	Rpl10a	DOWN
																-1.04757	0.00330941	chr9	73803201	73808799	Unc13c	DOWN
																-0.953516	0.0033165	chr1	37271001	37276999	Inpp4a	DOWN
																-1.07364	0.00336074	chr6	100070601	100075599	Rybp	DOWN
																-1.16689	0.00336141	chr10	76476001	76477999	Ybey	DOWN
																-0.930621	0.0033844	chr17	49906601	49912199	Rftn1	DOWN
																-0.42268	0.00339323	chr1	39512001	39538599	Cnot11	DOWN
																-0.583855	0.00339672	chr8	111359401	111376199	Fa2h	DOWN
																-1.02615	0.00339888	chr11	59066201	59069999	Obscn	DOWN
																-0.747397	0.00340192	chr10	32598801	32607799	Nkain2	DOWN
																-1.53398	0.00340192	chr3	54424601	54427599	Postn	DOWN
																-1.11951	0.00342795	chr5	107091401	107095599	Cdc7	DOWN
																-0.540073	0.00342795	chr5	145082201	145094399	Arpc1a	DOWN
																-0.314746	0.00345091	chr11	67565601	67700599	Gas7	DOWN
																-0.419744	0.00345877	chr8	94769201	94786199	Cx3cl1	DOWN
																-0.899616	0.00346164	chr8	16245201	16249599	Mir3106	DOWN
																-0.657388	0.00347557	chr10	67700401	67709399	Ado	DOWN
																-0.665583	0.00350662	chr10	49427601	49439399	C130030K03Rik	DOWN
																-1.02721	0.00350757	chr13	92757601	92763799	Thbs4	DOWN
																-0.479292	0.00350865	chr15	101128401	101155999	Acvrl1	DOWN
																-0.619573	0.00350931	chr5	36193001	36206799	Psapl1	DOWN
																-1.4663	0.00354531	chr3	63377001	63380199	Mme	DOWN
																-0.376506	0.00355004	chr5	23481401	23540799	Kmt2e	DOWN
																-0.879532	0.00357304	chr3	143458801	143465199	A830019L24Rik	DOWN
																-1.01023	0.00357623	chr2	179959001	179962999	Taf4	DOWN
																-0.404883	0.00357983	chr1	39354601	39415199	Rpl31	DOWN
																-0.569828	0.00358856	chr13	105185401	105197599	Rnf180	DOWN
																-0.623083	0.00358856	chr13	112985601	112995199	Ccno	DOWN
																-0.444609	0.00358856	chr2	129083201	129101799	Polr1b	DOWN
																-1.09443	0.00360285	chr5	36714601	36721199	D5Ertd579e	DOWN
																-1.50187	0.0036193	chr16	10085201	10086599	Rpl39l	DOWN
																-0.361221	0.0036193	chr5	135776201	135836399	Srrm3	DOWN
																-1.33428	0.00362751	chr4	148236001	148239199	Ptchd2	DOWN
																-0.370272	0.00362751	chr8	64803801	64852199	Klhl2	DOWN
																-0.408118	0.00365747	chr16	13445201	13477799	Mir365-1	DOWN
																-0.688791	0.00366826	chr10	78251201	78261799	Trappc10	DOWN
																-0.786552	0.00367025	chr4	45583601	45589199	Shb	DOWN
																-0.405658	0.00371028	chr15	27658601	27683599	Fam105a	DOWN
																-0.361062	0.00374397	chr16	5882401	5933999	Rbfox1	DOWN
																-0.481597	0.00374397	chr8	70325601	70356999	Gdf1	DOWN
																-0.423678	0.00374818	chr17	35151401	35180199	Prrc2a	DOWN
																-0.786724	0.00375438	chr18	72869801	72875399	Dcc	DOWN
																-0.705511	0.00377696	chr12	79130001	79138999	Arg2	DOWN
																-0.556819	0.00378422	chr5	36692201	36702799	D5Ertd579e	DOWN
																-0.776859	0.00380249	chr7	46028201	46036599	Nomo1	DOWN
																-1.96093	0.00381105	chr7	107440601	107442599	Syt9	DOWN
																-0.324154	0.00382142	chr6	86191201	86288199	Tgfa	DOWN
																-0.51714	0.00382457	chr14	119462401	119477799	1700006F04Rik	DOWN
																-0.78022	0.00383095	chr1	122069201	122078199	Ddx18	DOWN
																-0.340058	0.00385599	chr7	78480601	78552599	Ntrk3	DOWN
																-0.85332	0.00386272	chr9	14917201	14926599	Izumo1r	DOWN
																-0.766397	0.0038714	chr12	21326801	21334199	Iah1	DOWN
																-0.78793	0.0038714	chr4	156248001	156253399	Samd11	DOWN
																-0.444439	0.00389959	chr17	34582001	34597999	Gpsm3	DOWN
																-0.555378	0.00390042	chr2	32077201	32086399	Fam78a	DOWN
																-0.440259	0.0039046	chr8	82951801	82974799	Rnf150	DOWN
																-0.370783	0.00390497	chr2	7199601	7274199	Celf2	DOWN
																-0.827845	0.00391396	chr9	60985401	60994799	Gm5122	DOWN
																-0.755448	0.00395922	chr4	145007801	145016599	Dhrs3	DOWN
																-0.389158	0.00395922	chr9	121382601	121406399	Trak1	DOWN
																-0.898624	0.00397311	chr14	32423601	32428999	1700024G13Rik	DOWN
																-0.618473	0.0039917	chr6	106560401	106572599	Il5ra	DOWN
																-1.15698	0.00400862	chr16	11164801	11169199	Zc3h7a	DOWN
																-0.40786	0.00402854	chr6	108224201	108265399	Itpr1	DOWN
																-0.442962	0.00404777	chr16	17551801	17578599	P2rx6	DOWN
																-1.23516	0.00407004	chr16	14214801	14216599	Nde1	DOWN
																-0.584576	0.00408171	chr13	53775001	53786199	4930555G21Rik	DOWN
																-1.10861	0.00408171	chr16	26500001	26503999	Tmem207	DOWN
																-0.494204	0.00408171	chr18	36505201	36526999	Hbegf	DOWN
																-0.541373	0.00408171	chr8	114348201	114361599	4933408N05Rik	DOWN
																-0.770967	0.00409099	chr9	75520601	75528399	Tmod3	DOWN
																-1.55248	0.00410376	chr8	23465801	23468599	Sfrp1	DOWN
																-1.88695	0.00411901	chr4	137228801	137229799	Wnt4	DOWN
																-0.581683	0.00412243	chr5	21777801	21789999	Dnajc2	DOWN
																-0.857459	0.00413344	chr12	51153601	51161599	1700008C04Rik	DOWN
																-1.32447	0.00413688	chr14	46573001	46576199	Rubie	DOWN
																-0.743487	0.00413945	chr4	41251401	41260199	Ubap2	DOWN
																-0.73146	0.00415216	chr9	61004201	61010599	Gm5122	DOWN
																-1.30475	0.00417315	chr1	191825201	191828399	Nek2	DOWN
																-1.33115	0.00417315	chr17	46125201	46128799	Mrps18a	DOWN
																-0.998633	0.00419205	chr3	153790201	153794399	5730460C07Rik	DOWN
																-0.369738	0.00422073	chr1	154602001	154652399	Cacna1e	DOWN
																-0.412196	0.00422609	chr7	126269801	126299199	Sbk1	DOWN
																-1.08411	0.00422852	chr1	25669801	25674999	Adgrb3	DOWN
																-0.576109	0.00423176	chr14	28338801	28360599	Wnt5a	DOWN
																-1.01685	0.00423233	chr4	83409801	83413999	Snapc3	DOWN
																-1.14457	0.00423996	chr19	3839601	3841599	Chka	DOWN
																-1.32798	0.00424863	chr2	76000201	76002799	Ttc30a1	DOWN
																-0.710728	0.00425181	chr2	131140001	131148999	1700037H04Rik	DOWN
																-0.654823	0.00425826	chr4	34659401	34665199	Slc35a1	DOWN
																-0.791817	0.00425945	chr9	10265201	10275199	Mir6237	DOWN
																-0.497731	0.00426218	chr13	15570201	15591399	Gli3	DOWN
																-0.683623	0.00427257	chr17	70464801	70476399	Dlgap1	DOWN
																-0.723104	0.0042776	chr4	131379601	131385599	A930031H19Rik	DOWN
																-0.549615	0.00429789	chr7	145189001	145200799	1810010D01Rik	DOWN
																-1.06737	0.00430089	chr5	81609201	81613599	1700031L13Rik	DOWN
																-1.14215	0.00430089	chr7	25136601	25140199	Pou2f2	DOWN
																-1.24351	0.00430147	chr4	138643801	138647799	Vwa5b1	DOWN
																-0.387037	0.00431504	chr15	79721001	79743599	Sun2	DOWN
																-0.53354	0.00433328	chr9	20867201	20880399	A230050P20Rik	DOWN
																-0.757609	0.0043365	chr10	121486001	121491999	Rassf3	DOWN
																-1.20801	0.00433872	chr5	107918201	107921799	Rpl5	DOWN
																-0.415271	0.00433872	chr7	82220401	82249799	Sh3gl3	DOWN
																-1.34143	0.00433992	chr7	77548001	77550199	Ntrk3	DOWN
																-0.722067	0.00434562	chr12	30205201	30212799	Tpo	DOWN
																-0.371941	0.00437735	chr12	52765401	52825199	Akap6	DOWN
																-1.17603	0.00441094	chr5	143654401	143658599	Cyth3	DOWN
																-1.66126	0.00441094	chr7	66086401	66088199	Selenos	DOWN
																-0.752199	0.00441276	chr8	127410601	127417199	Pard3	DOWN
																-0.583858	0.00442511	chr15	12696801	12715599	Pdzd2	DOWN
																-0.561412	0.00443568	chr16	38129201	38144799	BC031361	DOWN
																-0.411434	0.00445224	chr15	103284601	103309799	Mir148b	DOWN
																-0.404071	0.00448377	chr11	6048601	6071399	Camk2b	DOWN
																-0.89062	0.00448741	chr9	44350401	44359199	Vps11	DOWN
																-1.35672	0.00449882	chr6	119886201	119888599	Rad52	DOWN
																-0.679455	0.00450206	chr2	104056001	104065599	Cd59b	DOWN
																-1.11401	0.00450462	chr1	158080401	158083799	Brinp2	DOWN
																-0.466192	0.00450462	chr11	87758801	87768799	Bzrap1	DOWN
																-0.548672	0.00450462	chr7	101717601	101733999	Clpb	DOWN
																-0.578219	0.00452149	chr14	16667001	16678999	Rarb	DOWN
																-0.665179	0.00452452	chr3	158080001	158095199	Lrrc40	DOWN
																-0.422061	0.00452452	chr4	124631601	124668199	Pou3f1	DOWN
																-0.742867	0.00455277	chr10	58289001	58297199	Lims1	DOWN
																-0.395609	0.00455277	chr3	122288801	122318799	Mir760	DOWN
																-0.788824	0.00455277	chr4	125054801	125059399	Dnali1	DOWN
																-0.412673	0.00455277	chr8	71701201	71732399	Fcho1	DOWN
																-0.706666	0.00455277	chr9	49004201	49012199	Usp28	DOWN
																-0.778429	0.00455595	chr14	66088801	66096199	Adam2	DOWN
																-0.358272	0.00456726	chr12	3804201	3931199	Dnmt3aos	DOWN
																-0.918508	0.00458982	chr2	181038401	181041999	Chrna4	DOWN
																-0.464372	0.00459848	chr11	35975201	35991999	Wwc1	DOWN
																-0.477647	0.0046365	chr11	102013201	102029199	Mpp3	DOWN
																-0.345565	0.00464672	chr12	106017601	106118599	Vrk1	DOWN
																-0.459614	0.0046505	chr9	118700401	118732999	Itga9	DOWN
																-0.525576	0.0046963	chr4	130106001	130114799	Pef1	DOWN
																-0.478586	0.00471927	chr4	138847801	138866999	Pla2g5	DOWN
																-1.33585	0.00472249	chr13	107401001	107403599	AI197445	DOWN
																-0.465086	0.00472249	chr2	7819201	7853799	Celf2	DOWN
																-1.0957	0.00472249	chr8	114243601	114248199	Vat1l	DOWN
																-0.858325	0.00472687	chr7	57060001	57066599	Gabrg3	DOWN
																-0.91134	0.00472687	chr7	64955201	64960199	Ndnl2	DOWN
																-0.497748	0.00473497	chr4	9344401	9364799	Clvs1	DOWN
																-0.813837	0.00475207	chr16	10581801	10591799	Clec16a	DOWN
																-0.599108	0.00476187	chr7	126171401	126187999	Xpo6	DOWN
																-1.10636	0.00476909	chr4	118111401	118114399	St3gal3	DOWN
																-0.938575	0.00476909	chr4	138650601	138654799	Vwa5b1	DOWN
																-1.00495	0.00478048	chr12	59148201	59153599	Mia2	DOWN
																-0.613365	0.00478522	chr15	74612001	74628399	Mroh4	DOWN
																-0.607652	0.00478522	chr2	103739001	103748799	Nat10	DOWN
																-0.680405	0.00479372	chr9	118605001	118614399	Itga9	DOWN
																-1.11233	0.00480724	chr17	12587801	12590799	Slc22a2	DOWN
																-0.73356	0.00483152	chr4	44265601	44272199	Melk	DOWN
																-0.428836	0.00485708	chr1	51895401	51919599	Myo1b	DOWN
																-0.593295	0.00485708	chr9	30133801	30147799	Ntm	DOWN
																-0.433333	0.00486887	chr8	94800001	94825399	Ccl17	DOWN
																-1.11415	0.00487922	chr14	102043801	102049599	Lmo7	DOWN
																-0.88634	0.00489503	chr3	100214401	100220199	Gdap2	DOWN
																-0.633329	0.00489591	chr14	97860001	97869999	Dach1	DOWN
																-0.354274	0.00493504	chr12	76794001	76833599	Rab15	DOWN
																-1.02229	0.00494114	chr3	96845801	96852199	Pdzk1	DOWN
																-0.989752	0.00496639	chr9	27020801	27024399	Vps26b	DOWN
																-1.03102	0.00496764	chr17	79093601	79097599	Qpct	DOWN
																-0.516452	0.00496764	chr4	117119201	117126999	Btbd19	DOWN
																-0.910921	0.00498032	chr4	103539801	103544599	Gm12718	DOWN
																-1.1977	0.0049996	chr7	34920801	34925599	Pepd	DOWN
																-0.362044	0.00501321	chr4	87105401	87169599	Slc24a2	DOWN
																-1.17533	0.00502178	chr11	67438001	67441999	Gas7	DOWN
																-0.867707	0.00503526	chr2	181354201	181359999	Zgpat	DOWN
																-1.20013	0.00503526	chr9	50563401	50566999	Il18	DOWN
																-0.790028	0.00503586	chr9	75489001	75496199	Leo1	DOWN
																-0.53997	0.0050449	chr15	80571601	80587799	Grap2	DOWN
																-0.506907	0.00505083	chr11	36110401	36131199	Wwc1	DOWN
																-0.653527	0.00505083	chr9	75478401	75487999	Leo1	DOWN
																-0.498566	0.00505233	chr8	13914401	13940799	Fbxo25	DOWN
																-1.08703	0.00506802	chr19	52832001	52837399	AA387883	DOWN
																-0.405892	0.0050734	chr9	52388401	52414799	Zc3h12c	DOWN
																-0.860712	0.00507491	chr2	149642401	149648199	Syndig1	DOWN
																-1.24787	0.00508266	chr18	24312801	24316199	Galnt1	DOWN
																-1.03669	0.00510501	chr6	114650201	114655199	Atg7	DOWN
																-1.77508	0.00512648	chr6	114208201	114209399	Slc6a1	DOWN
																-1.46536	0.00513819	chr6	82439601	82441599	Tacr1	DOWN
																-1.22722	0.00514072	chr5	71289201	71294199	Gabra2	DOWN
																-0.811555	0.00514913	chr8	66091601	66098399	March1	DOWN
																-0.935877	0.00516181	chr6	117406201	117409999	Cxcl12	DOWN
																-0.469946	0.00518935	chr7	113206201	113227599	Arntl	DOWN
																-1.31967	0.00520556	chr5	22924201	22926399	A930003O13Rik	DOWN
																-0.85789	0.00522684	chr9	73878601	73884599	Unc13c	DOWN
																-0.525929	0.00522785	chr18	77700601	77716399	8030462N17Rik	DOWN
																-1.1276	0.00522785	chr7	126970601	126974199	Cdipt	DOWN
																-0.371591	0.00523114	chr5	38135001	38164199	Nsg1	DOWN
																-0.665462	0.0052373	chr4	12331601	12338199	Fam92a	DOWN
																-0.890332	0.00523907	chr8	85402401	85408599	Mylk3	DOWN
																-0.30345	0.00526841	chr9	112052601	112206399	Mir128-2	DOWN
																-0.69632	0.00527331	chr14	124443001	124449199	Fgf14	DOWN
																-1.07647	0.00527331	chr1	92323201	92326399	Mir6900	DOWN
																-0.86315	0.00528076	chr4	148415201	148418599	Ubiad1	DOWN
																-0.484956	0.00528076	chr5	130589601	130609199	Caln1	DOWN
																-0.364148	0.00529472	chr9	53899601	53958999	Elmod1	DOWN
																-1.0085	0.00530678	chr12	70219601	70224199	Pygl	DOWN
																-0.721727	0.00530678	chr5	107156201	107162799	Tgfbr3	DOWN
																-1.24574	0.00530678	chr5	133175601	133178199	Auts2	DOWN
																-0.967802	0.00530678	chr5	30214001	30219799	Adgrf3	DOWN
																-1.1766	0.00532604	chr7	109524801	109528599	Snora3	DOWN
																-1.01739	0.0053535	chr6	108598201	108601599	0610040F04Rik	DOWN
																-0.349306	0.00536188	chr10	80746201	80817199	Plekhj1	DOWN
																-0.349326	0.00538178	chr2	25875801	25936599	Kcnt1	DOWN
																-0.776152	0.00539661	chr15	39896801	39902999	Dpys	DOWN
																-1.19847	0.00540151	chr7	134239401	134246399	Adam12	DOWN
																-0.411014	0.00546623	chr6	48577401	48603999	Gm5111	DOWN
																-0.993663	0.00548622	chr2	21791001	21795399	Gpr158	DOWN
																-0.99603	0.00548713	chr4	133819001	133822199	Rps6ka1	DOWN
																-0.615602	0.00548713	chr5	89383401	89392799	Gc	DOWN
																-0.301412	0.00549357	chr10	75048201	75189999	Bcr	DOWN
																-1.19635	0.00549357	chr11	90240001	90243599	Mmd	DOWN
																-1.15487	0.00549357	chr5	26511401	26514799	4930584F24Rik	DOWN
																-0.70076	0.0055178	chr13	15593001	15603599	Gli3	DOWN
																-1.11074	0.00553761	chr1	90900401	90904999	Mlph	DOWN
																-1.26043	0.00554103	chr11	99537801	99540199	Krt40	DOWN
																-0.700848	0.00558911	chr9	108632601	108642799	Arih2	DOWN
																-0.533018	0.00560552	chr18	35526401	35540599	Snhg4	DOWN
																-0.633309	0.00561854	chr7	87889601	87902199	Grm5	DOWN
																-1.0994	0.00563836	chr4	154079401	154083199	Trp73	DOWN
																-0.385983	0.00563836	chr4	5771801	5807999	Fam110b	DOWN
																-0.504223	0.00565959	chr16	10649201	10671199	Clec16a	DOWN
																-0.624336	0.00566457	chr16	7076201	7086799	Rbfox1	DOWN
																-0.451391	0.00568723	chr4	129172601	129191999	S100pbp	DOWN
																-0.350892	0.00570975	chr11	97357201	97409399	Socs7	DOWN
																-0.945693	0.00573666	chr4	5566201	5571399	4930423M02Rik	DOWN
																-0.737868	0.00575037	chr3	25643601	25655599	Nlgn1	DOWN
																-1.69584	0.00576864	chr2	90669601	90670999	Nup160	DOWN
																-0.507055	0.00577818	chr12	51138201	51150999	1700008C04Rik	DOWN
																-0.68956	0.00577818	chr14	21761001	21773599	Samd8	DOWN
																-1.22957	0.00579271	chr13	44374201	44375799	1700029N11Rik	DOWN
																-1.24684	0.00579824	chr8	110037801	110040399	Chst4	DOWN
																-0.954283	0.00580072	chr4	151221601	151226599	Gm13090	DOWN
																-0.345852	0.00580652	chr15	66227401	66287999	Kcnq3	DOWN
																-0.800263	0.0058125	chr2	122672601	122677199	Slc30a4	DOWN
																-1.11358	0.00584654	chr6	63765801	63769799	Grid2	DOWN
																-0.455453	0.00585597	chr1	189332601	189346799	Kcnk2	DOWN
																-0.597865	0.00585879	chr1	64949401	64958199	Plekhm3	DOWN
																-0.411819	0.0059377	chr16	12092401	12133999	Shisa9	DOWN
																-1.26714	0.0059377	chr8	105845201	105847399	Cenpt	DOWN
																-0.875667	0.00596915	chr9	55167001	55174399	Ube2q2	DOWN
																-0.977826	0.00597483	chr2	4664601	4669399	Prpf18	DOWN
																-0.44381	0.00602092	chr11	84062801	84081399	Dusp14	DOWN
																-0.54586	0.00602734	chr1	155273601	155288399	Stx6	DOWN
																-1.26972	0.00602734	chr9	15271001	15273399	Med17	DOWN
																-0.424952	0.00604097	chr8	70404201	70431999	Crtc1	DOWN
																-0.544987	0.00604277	chr6	52838601	52854199	Jazf1	DOWN
																-0.947153	0.00604293	chrX	157367001	157371799	Phex	DOWN
																-0.711432	0.00604343	chr14	20716001	20725399	Zswim8	DOWN
																-0.627779	0.00604343	chr18	77739201	77745799	Haus1	DOWN
																-0.878544	0.00604343	chr4	118203801	118207999	Mir7226	DOWN
																-0.625895	0.00604343	chr5	117856801	117866799	Nos1	DOWN
																-0.410264	0.00604746	chr6	124910001	124927799	Ptms	DOWN
																-1.10676	0.00610624	chr19	4525201	4528999	Pcx	DOWN
																-0.336578	0.00610958	chr4	45415601	45517799	Slc25a51	DOWN
																-0.562599	0.00611365	chr18	33087401	33101399	Stard4	DOWN
																-0.628326	0.00611365	chr5	23573401	23583399	Srpk2	DOWN
																-0.844753	0.00613363	chr15	78589801	78595999	Cyth4	DOWN
																-0.542596	0.00614879	chr17	8232201	8242599	Ccr6	DOWN
																-0.932171	0.0061523	chr10	11025201	11029199	Grm1	DOWN
																-0.383901	0.00616836	chr3	105686801	105723999	Fam212b	DOWN
																-0.686983	0.0061767	chr13	36141201	36150799	Fars2	DOWN
																-1.17311	0.00619355	chr11	3472601	3473999	Mir3470a	DOWN
																-0.82512	0.00619355	chr9	62153001	62158599	Mir5133	DOWN
																-0.484585	0.00621149	chr1	154521601	154540799	Cacna1e	DOWN
																-0.840048	0.00621149	chr13	97707801	97714199	Gm5086	DOWN
																-0.731672	0.00621149	chr3	34278601	34287599	Dnajc19	DOWN
																-0.504248	0.00622155	chr6	140619801	140631599	Aebp2	DOWN
																-0.552886	0.00622598	chr6	91235801	91248999	Fbln2	DOWN
																-0.838427	0.00623309	chr8	100289201	100295399	A330008L17Rik	DOWN
																-0.596275	0.00625675	chr13	12073201	12085799	Ryr2	DOWN
																-1.01772	0.00626933	chr9	118759801	118765599	Itga9	DOWN
																-0.777359	0.00632643	chr12	81697601	81703599	Ttc9	DOWN
																-1.42928	0.00636225	chr13	59948601	59950599	A530065N20Rik	DOWN
																-1.19272	0.00636936	chr13	64901201	64903999	Cntnap3	DOWN
																-0.744846	0.00636936	chr16	10873601	10882999	Gm21859	DOWN
																-1.08104	0.006379	chr10	12035201	12042199	Timm8a1	DOWN
																-0.617791	0.006379	chr3	95874201	95883799	Ciart	DOWN
																-0.353325	0.00638051	chr13	34176801	34229999	Psmg4	DOWN
																-0.457836	0.00638631	chr10	11044201	11069999	Grm1	DOWN
																-0.539537	0.00641194	chr18	40394601	40411999	Kctd16	DOWN
																-0.610837	0.0064709	chr2	104121401	104133199	A930018P22Rik	DOWN
																-1.0578	0.00652134	chr5	32115001	32118399	Fosl2	DOWN
																-0.33948	0.0065959	chr12	111642801	111714399	Trmt61a	DOWN
																-1.04012	0.0065959	chr13	55381201	55385799	Rgs14	DOWN
																-1.19275	0.00660144	chr16	12299401	12301999	Shisa9	DOWN
																-0.430015	0.00660351	chr19	6967801	6982999	Ppp1r14b	DOWN
																-1.56048	0.00660351	chr2	174425601	174427599	Nelfcd	DOWN
																-1.45655	0.00660351	chr2	91643801	91645999	Zfp408	DOWN
																-0.483406	0.00661193	chr4	41183801	41200999	Ube2r2	DOWN
																-0.932354	0.00661322	chr9	60981001	60983999	Gm5122	DOWN
																-0.593633	0.00664482	chr10	52951401	52961599	Slc35f1	DOWN
																-1.15495	0.0066632	chr6	122275801	122278599	Klrg1	DOWN
																-0.314058	0.00671414	chr19	40330401	40451999	Sorbs1	DOWN
																-0.674568	0.00671976	chr14	68216001	68223599	Nefm	DOWN
																-0.884141	0.00673368	chr10	60402801	60408599	Gm17455	DOWN
																-0.557927	0.00673607	chr13	47712201	47733599	G630093K05Rik	DOWN
																-0.484082	0.00674481	chr6	125094401	125104599	Mir7045	DOWN
																-0.403322	0.00678444	chr15	82143001	82172599	Srebf2	DOWN
																-0.503214	0.00683291	chr1	134706601	134727399	Syt2	DOWN
																-0.54709	0.00684112	chr16	22344001	22352999	Tra2b	DOWN
																-0.472288	0.00686707	chr2	28675201	28697599	Spaca9	DOWN
																-0.465925	0.00691841	chr2	30467201	30474999	Ier5l	DOWN
																-0.399366	0.00695746	chr9	58481001	58507799	6030419C18Rik	DOWN
																-1.22179	0.00696853	chr5	65578601	65580799	Ube2k	DOWN
																-0.653864	0.00701238	chr13	41323601	41336199	Nedd9	DOWN
																-0.383548	0.00703462	chr5	111412801	111462399	Mn1	DOWN
																-1.00331	0.00706522	chr18	36339201	36343999	Cystm1	DOWN
																-0.457953	0.00708283	chr11	115681801	115701799	Grb2	DOWN
																-0.40411	0.00708338	chr8	64773201	64799599	Msmo1	DOWN
																-0.521102	0.00708649	chr16	9023601	9034399	1810013L24Rik	DOWN
																-0.636103	0.00711294	chr5	145161001	145169799	Ptcd1	DOWN
																-1.16758	0.00719652	chr16	89721001	89722999	Tiam1	DOWN
																-0.43954	0.00720919	chr7	30518201	30538399	Arhgap33	DOWN
																-0.440379	0.00729181	chr4	68899401	68923399	Brinp1	DOWN
																-0.526137	0.00731021	chr4	33453001	33469999	Mir8118	DOWN
																-0.546821	0.00734002	chr15	74745801	74754399	Lynx1	DOWN
																-0.557131	0.00734002	chr3	63294801	63304399	Mme	DOWN
																-0.510888	0.00736869	chr17	15372201	15382599	Dll1	DOWN
																-0.436884	0.00740219	chr2	30765401	30785399	1700001O22Rik	DOWN
																-1.09454	0.00743417	chr1	157047201	157050799	Tex35	DOWN
																-1.09742	0.00743417	chr14	70489601	70493599	Bmp1	DOWN
																-0.51561	0.00743417	chr9	106095601	106106199	Col6a4	DOWN
																-1.06056	0.00743881	chr7	79239601	79243799	Abhd2	DOWN
																-0.476269	0.00745188	chr19	11964601	11984599	Osbp	DOWN
																-0.536543	0.00746482	chr7	92280001	92298599	Dlg2	DOWN
																-0.752033	0.00746502	chr4	136960201	136969199	Epha8	DOWN
																-0.925903	0.00746502	chr4	47226001	47229199	Col15a1	DOWN
																-0.875555	0.00748951	chr14	15317201	15325399	Lrrc3b	DOWN
																-0.545836	0.00749327	chr19	8958001	8969999	Eef1g	DOWN
																-1.65043	0.00752735	chr4	126644001	126645199	Psmb2	DOWN
																-0.74748	0.00753272	chr10	19741601	19747999	Il20ra	DOWN
																-1.02804	0.00754794	chr15	99341601	99346799	Fmnl3	DOWN
																-0.79713	0.00754794	chr3	88118601	88122999	Mef2d	DOWN
																-0.586628	0.0075532	chr8	119253201	119262199	Hsbp1	DOWN
																-0.762956	0.00758225	chr7	134614801	134620999	Dock1	DOWN
																-0.855615	0.00760688	chr4	102716201	102720199	Sgip1	DOWN
																-0.726694	0.00761392	chr7	4477401	4487599	D630041G03Rik	DOWN
																-1.02281	0.00766168	chr6	103816401	103819999	Pou5f1-rs5	DOWN
																-1.06581	0.00766168	chr7	132889801	132892999	Fam175b	DOWN
																-0.985439	0.00770044	chr12	52945801	52951199	Akap6	DOWN
																-0.818097	0.00770044	chrX	7789001	7795399	Gripap1	DOWN
																-0.461786	0.00771375	chr15	74718201	74731799	Slurp1	DOWN
																-0.419823	0.00772952	chr14	67078601	67149599	Ppp2r2a	DOWN
																-1.23003	0.0077685	chr19	38157601	38160999	Pde6c	DOWN
																-1.30943	0.00778133	chr16	93657401	93659999	Cbr3	DOWN
																-0.648998	0.00778133	chr4	43544201	43556799	Tln1	DOWN
																-0.373775	0.00779756	chr5	142954601	142977999	Fscn1	DOWN
																-0.300181	0.00780016	chr6	54428001	54574799	Wipf3	DOWN
																-0.328573	0.00780774	chr10	90602401	90664999	Anks1b	DOWN
																-0.928944	0.00780774	chr15	89742401	89747399	Syt10	DOWN
																-0.909984	0.00781597	chr1	86951401	86955399	Alppl2	DOWN
																-1.02763	0.00783708	chr5	142885401	142889599	Fbxl18	DOWN
																-0.49049	0.00786333	chr5	108541201	108552399	Cplx1	DOWN
																-0.700868	0.0078818	chr1	170788001	170795799	Atf6	DOWN
																-0.893	0.0078958	chr11	106709601	106718199	Pecam1	DOWN
																-0.481638	0.0078958	chr5	114768801	114792999	Ankrd13a	DOWN
																-0.803611	0.00804626	chr19	43546201	43553999	Got1	DOWN
																-0.810344	0.00804626	chr1	98854401	98861399	Slco6d1	DOWN
																-1.20197	0.00808778	chr4	129367401	129369599	Zbtb8a	DOWN
																-0.582259	0.00809733	chr3	137607001	137614999	Ddit4l	DOWN
																-1.06903	0.0080982	chrX	167547801	167551399	Prps2	DOWN
																-0.53072	0.00814084	chr9	110113801	110126999	Dhx30	DOWN
																-0.839508	0.00815955	chr12	79180401	79184799	Rdh11	DOWN
																-1.56085	0.00819463	chrX	37167801	37169999	Akap14	DOWN
																-0.724711	0.00820346	chr12	112514001	112519799	Tmem179	DOWN
																-0.442173	0.00820346	chr8	84214001	84238399	Zswim4	DOWN
																-0.835215	0.00821078	chr1	39602601	39610999	Rnf149	DOWN
																-1.20912	0.00822234	chr7	44736201	44740999	Zfp473	DOWN
																-1.19881	0.00823565	chr19	42139201	42141199	Marveld1	DOWN
																-1.34475	0.00828654	chr1	67451201	67453999	Cps1	DOWN
																-1.17222	0.00828887	chr5	71298001	71301199	Gabra2	DOWN
																-0.644056	0.00829077	chr8	35820401	35827199	Cldn23	DOWN
																-0.512846	0.00838385	chr6	98378201	98394799	Gm765	DOWN
																-0.737788	0.00839718	chr7	80438601	80447199	Furin	DOWN
																-0.72677	0.00839771	chr9	52447201	52453599	AI593442	DOWN
																-0.589542	0.00839805	chr9	27173401	27183199	Jam3	DOWN
																-0.581133	0.00840629	chr19	27937601	27951799	Rfx3	DOWN
																-0.906391	0.00845528	chr7	40440001	40445999	4933402C06Rik	DOWN
																-0.594076	0.0084639	chr11	100248801	100259399	Krt16	DOWN
																-1.62948	0.00848056	chr7	118870201	118871799	Knop1	DOWN
																-0.87534	0.00851854	chr15	25892201	25896999	Fam134b	DOWN
																-0.516207	0.00852409	chr18	74138001	74151799	Ska1	DOWN
																-0.699121	0.00852409	chr5	24965601	24971799	Prkag2	DOWN
																-0.655317	0.00855043	chr7	5091601	5100799	Epn1	DOWN
																-1.64108	0.00856537	chr2	91142601	91144799	Mybpc3	DOWN
																-0.549845	0.00859237	chr2	5457401	5478199	Mir466d	DOWN
																-0.744864	0.00859237	chr2	60850601	60857199	Rbms1	DOWN
																-1.10402	0.00863908	chr11	36355601	36359599	Wwc1	DOWN
																-1.21565	0.00863908	chr7	98800201	98802999	Wnt11	DOWN
																-0.762323	0.00863908	chr8	70459601	70466999	Klhl26	DOWN
																-0.538074	0.00867636	chr19	47532601	47547599	Obfc1	DOWN
																-0.454154	0.00871966	chr4	134117801	134131599	Sh3bgrl3	DOWN
																-0.592964	0.00872215	chr9	47348201	47355999	Cadm1	DOWN
																-0.947788	0.00873845	chr14	29244001	29248599	Lrtm1	DOWN
																-0.305856	0.00874864	chr14	29599401	29725599	Cacna2d3	DOWN
																-0.68784	0.00874864	chrX	160899001	160908799	Gja6	DOWN
																-0.720394	0.00878995	chr8	47656601	47665399	Ing2	DOWN
																-0.779504	0.00884686	chr17	56106601	56114399	Plin4	DOWN
																-0.369351	0.0088632	chr6	87864801	87900799	Copg1	DOWN
																-1.12798	0.00887056	chr2	21782201	21784599	Gpr158	DOWN
																-1.02272	0.00887729	chr15	34644001	34648799	4930413F20Rik	DOWN
																-0.563869	0.00892928	chr10	82628801	82639199	Gm9855	DOWN
																-1.39364	0.00892928	chr11	4926601	4928799	AA413626	DOWN
																-0.709361	0.00893519	chr12	108576401	108585599	Evl	DOWN
																-1.08321	0.0089492	chr11	98417201	98420199	Erbb2	DOWN
																-0.545501	0.00898266	chr11	103390601	103404399	Plekhm1	DOWN
																-0.638787	0.00904626	chr5	111269401	111277999	Pitpnb	DOWN
																-0.441958	0.00907168	chr15	78167601	78188199	Ift27	DOWN
																-0.585019	0.00908188	chr1	193001401	193015399	Syt14	DOWN
																-0.961788	0.0091205	chr2	29541201	29544799	Mir133c	DOWN
																-0.419803	0.00912902	chr11	102200601	102232799	Mir8101	DOWN
																-0.468943	0.00919891	chr18	33103401	33124799	Stard4	DOWN
																-1.02876	0.00921008	chr13	107166001	107169199	3830408C21Rik	DOWN
																-0.359033	0.00922404	chr2	32410801	32455199	Slc25a25	DOWN
																-1.42538	0.0092263	chr2	159969201	159970799	4933416E03Rik	DOWN
																-1.09746	0.00929244	chr1	59591201	59593999	Gm973	DOWN
																-0.666834	0.0092945	chr4	126165201	126174199	Sh3d21	DOWN
																-0.844312	0.00933138	chr4	144887801	144895199	Dhrs3	DOWN
																-0.36002	0.00934913	chr17	64598401	64649799	Man2a1	DOWN
																-0.620288	0.00934913	chr19	55252801	55259399	Acsl5	DOWN
																-0.912472	0.00937425	chr7	127919001	127924199	Prss8	DOWN
																-1.0829	0.00937951	chr1	9827601	9831599	Sgk3	DOWN
																-0.820134	0.00939248	chr3	107962801	107968799	Gstm3	DOWN
																-0.391666	0.00939915	chr15	34822601	34841599	Kcns2	DOWN
																-0.380569	0.00940437	chr10	108646201	108690199	Gm5136	DOWN
																-0.58556	0.00940677	chr12	85108001	85113599	Dlst	DOWN
																-0.843076	0.00941994	chr1	42426001	42431399	Pantr1	DOWN
																-0.964145	0.00942011	chr16	47638201	47641599	Dppa4	DOWN
																-0.455133	0.00943969	chr12	113127801	113148399	Crip2	DOWN
																-1.41419	0.0094601	chr8	122194401	122195799	Zfpm1	DOWN
																-1.2723	0.00948974	chr10	30758601	30762799	Ncoa7	DOWN
																-0.920026	0.00948974	chr12	11873201	11877799	Tubb2a-ps2	DOWN
																-0.313397	0.00948974	chr13	12282801	12341799	Actn2	DOWN
																-0.628386	0.00948974	chr14	119483801	119496399	1700006F04Rik	DOWN
																-0.590422	0.00948974	chr5	147988601	148002199	Mtus2	DOWN
																-0.460128	0.00953564	chr9	106925001	106947999	Manf	DOWN
																-0.603729	0.00953631	chr19	6845401	6856999	Ccdc88b	DOWN
																-0.43868	0.00956567	chr12	105087801	105106999	Tcl1b2	DOWN
																-1.22316	0.00961207	chr7	29043601	29047399	Mir1963	DOWN
																-0.474031	0.00962169	chr8	123222201	123236999	Cdk10	DOWN
																-0.984506	0.00963723	chr7	80567201	80571399	Blm	DOWN
																-0.573798	0.00967635	chr6	30267801	30281799	Ube2h	DOWN
																-0.738694	0.00967915	chr13	63185201	63190399	2010111I01Rik	DOWN
																-0.342754	0.00967915	chr19	45830801	45904799	Kcnip2	DOWN
																-0.294499	0.0096884	chr12	5078201	5169599	Atad2b	DOWN
																-0.34319	0.0096884	chr13	54018601	54064199	Drd1	DOWN
																-0.840161	0.0096884	chr1	66911201	66915799	Myl1	DOWN
																-0.482383	0.00970226	chr17	25262601	25275199	Ube2i	DOWN
																-0.53646	0.00972592	chr9	57825801	57837199	Arid3b	DOWN
																-0.985741	0.00975085	chr7	133935601	133939599	Dhx32	DOWN
																-0.601488	0.00982472	chr2	7998601	8004999	Celf2	DOWN
																-0.978935	0.00982681	chr17	32334801	32338199	Akap8l	DOWN
																-0.6568	0.00986917	chr2	127476201	127489599	Kcnip3	DOWN
																-1.00608	0.00990795	chr18	58190801	58194199	Fbn2	DOWN
																-0.376355	0.00992412	chr15	77064601	77135599	1700109K24Rik	DOWN
																-0.843967	0.00992412	chr19	55418601	55424199	Vti1a	DOWN
																-0.535544	0.00993281	chr5	131177001	131191399	Wbscr17	DOWN
																-0.49788	0.00993302	chr6	111364201	111380199	Grm7	DOWN
																-0.539155	0.00995798	chr16	91050401	91059999	Paxbp1	DOWN
																-0.987424	0.00998332	chr3	15013801	15018199	A930001A20Rik	DOWN
																-0.326199	0.00998737	chr6	119299801	119344399	Lrtm2	DOWN
																-0.555674	0.0100303	chr13	57613401	57622799	Spock1	DOWN
																-1.24304	0.0100456	chr4	33201601	33204199	Srsf12	DOWN
																-1.0556	0.0100587	chr1	58427001	58430999	Clk1	DOWN
																-0.80473	0.0100847	chr6	138549201	138554199	B230110G15Rik	DOWN
																-0.547639	0.0100902	chr12	102413201	102422799	Lgmn	DOWN
																-1.29274	0.0101229	chr12	54073201	54074799	Egln3	DOWN
																-0.470579	0.0101515	chr2	22657201	22678399	Mir3967	DOWN
																-1.12371	0.010174	chr10	62147201	62150399	Neurog3	DOWN
																-0.709302	0.010174	chr6	116237601	116246399	Zfand4	DOWN
																-0.925995	0.0102134	chr2	148373801	148379999	Sstr4	DOWN
																-0.439761	0.010216	chr4	133609401	133627999	Zdhhc18	DOWN
																-0.482588	0.0102766	chr7	45637601	45657399	Mamstr	DOWN
																-0.907997	0.0103033	chr10	80631601	80637199	Csnk1g2	DOWN
																-0.551842	0.0103157	chr5	120556201	120571999	Tpcn1	DOWN
																-0.742365	0.010318	chr4	100271401	100279199	Ror1	DOWN
																-0.312807	0.0103636	chr6	86016601	86130399	Add2	DOWN
																-0.491013	0.0103897	chr4	126562201	126578999	Mir7119	DOWN
																-0.689817	0.0104171	chr11	116866001	116874399	Mfsd11	DOWN
																-1.00055	0.0104406	chr6	8304801	8307799	Umad1	DOWN
																-1.46754	0.0104534	chr2	30835601	30836999	Asb6	DOWN
																-0.742278	0.0104566	chr3	52701201	52706799	Gm2447	DOWN
																-0.597201	0.0104817	chr17	12844201	12853999	Mas1	DOWN
																-0.374313	0.0104996	chr16	6368201	6407599	1700123O21Rik	DOWN
																-0.630967	0.010506	chr13	92020201	92031199	Rasgrf2	DOWN
																-0.526662	0.010506	chr7	91361201	91376199	Dlg2	DOWN
																-0.279094	0.010506	chr8	106240801	106342599	4930506A18Rik	DOWN
																-0.646711	0.0105138	chr14	66519601	66529799	Adra1a	DOWN
																-0.430188	0.0105273	chr3	79057801	79095799	Rapgef2	DOWN
																-1.48439	0.010564	chr1	129138201	129139199	Thsd7b	DOWN
																-0.45908	0.0106318	chr11	22884401	22909599	B3gnt2	DOWN
																-0.861706	0.0106338	chr3	127878201	127883199	5730508B09Rik	DOWN
																-0.451763	0.0106415	chr2	18203001	18221599	Mllt10	DOWN
																-0.504637	0.010659	chr2	107328001	107346999	Kcna4	DOWN
																-0.511619	0.0106656	chr1	132682401	132698599	Nfasc	DOWN
																-0.699533	0.0106804	chr14	80444001	80448799	Olfm4	DOWN
																-1.01314	0.0106901	chr4	137172201	137177399	Gm13003	DOWN
																-0.729517	0.0106926	chr2	7990601	7996399	Celf2	DOWN
																-0.832169	0.010712	chr9	81332401	81337999	D430036J16Rik	DOWN
																-0.804859	0.0107451	chr3	137706001	137713399	Ddit4l	DOWN
																-0.850755	0.0107628	chr3	79014801	79018199	Rapgef2	DOWN
																-0.685472	0.0107957	chr4	11858601	11866799	Pdp1	DOWN
																-0.374931	0.0108014	chr11	57025201	57065599	Gria1	DOWN
																-0.442624	0.0108015	chr12	17166801	17177799	Kcnf1	DOWN
																-0.912842	0.0108015	chr7	74278601	74282999	St8sia2	DOWN
																-0.345217	0.0108385	chr6	118668801	118725799	Cacna1c	DOWN
																-0.839548	0.0108429	chr7	83013201	83019199	4933430H16Rik	DOWN
																-1.12672	0.0109399	chr1	74671401	74674199	Ttll4	DOWN
																-1.30285	0.0109422	chr1	161908201	161911999	Suco	DOWN
																-0.905224	0.0110598	chr10	116298401	116301799	Ptprb	DOWN
																-0.773753	0.0111193	chr3	25656801	25663599	Nlgn1	DOWN
																-0.770776	0.0111306	chr4	46616201	46623799	Coro2a	DOWN
																-1.08609	0.0111616	chr3	5860401	5860799	Pex2	DOWN
																-0.857223	0.0112241	chr12	84656201	84661199	Vrtn	DOWN
																-0.822733	0.0112356	chr11	68492801	68502599	Pik3r6	DOWN
																-0.689372	0.0112595	chr16	21331801	21334799	Magef1	DOWN
																-0.445568	0.0113031	chr6	59338401	59358999	Gprin3	DOWN
																-1.24045	0.0113241	chr9	8928601	8932399	Pgr	DOWN
																-0.674081	0.0113427	chr11	98715401	98722999	Med24	DOWN
																-2.49087	0.0113777	chr1	165713201	165713999	Rcsd1	DOWN
																-0.47336	0.0114718	chr9	58323001	58333799	Loxl1	DOWN
																-1.07355	0.0114755	chr13	43877001	43880399	Cd83	DOWN
																-0.376313	0.0114799	chr17	87312001	87354599	Ttc7	DOWN
																-0.631798	0.0114938	chr17	29288401	29296799	BC004004	DOWN
																-0.606415	0.0115038	chr12	51591001	51599999	Coch	DOWN
																-0.467462	0.011519	chr17	43852801	43870399	Rcan2	DOWN
																-1.7497	0.011547	chr4	117543201	117544999	Eri3	DOWN
																-1.25973	0.0115663	chr12	90424801	90426599	Dio2	DOWN
																-0.489381	0.0115667	chr2	180722201	180737599	Slc17a9	DOWN
																-0.594793	0.0115796	chr8	8966001	8975799	4933430N04Rik	DOWN
																-0.777769	0.0116015	chr1	128124601	128132999	R3hdm1	DOWN
																-0.697756	0.0116015	chr13	15460001	15468199	Gli3	DOWN
																-0.494809	0.0116015	chr6	86659601	86673199	Mxd1	DOWN
																-0.529088	0.0116107	chr11	59407601	59421599	Snap47	DOWN
																-0.510016	0.0116144	chr11	102879201	102889999	Fam187a	DOWN
																-1.05162	0.0116192	chr11	45459601	45461199	Gm12159	DOWN
																-0.811621	0.0116192	chr13	47679801	47687799	G630093K05Rik	DOWN
																-0.336035	0.0116409	chr13	40884001	40930199	Gcnt2	DOWN
																-0.852205	0.0116445	chr1	177514801	177521599	Zbtb18	DOWN
																-0.417801	0.0116445	chr1	93342401	93375599	Mir6345	DOWN
																-1.22136	0.0116724	chr19	10032801	10035199	Fads3	DOWN
																-1.0813	0.0116871	chr3	7374601	7377599	Pkia	DOWN
																-0.518064	0.0117564	chr13	92843601	92860399	Mtx3	DOWN
																-0.947229	0.0117693	chr4	137276801	137279199	Wnt4	DOWN
																-0.480436	0.0117726	chr11	60309601	60323999	Tom1l2	DOWN
																-0.534659	0.0117726	chr3	79987201	79999199	Fam198b	DOWN
																-1.2051	0.0117734	chr13	58206201	58209399	Ubqln1	DOWN
																-1.19603	0.0117779	chr1	113914201	113917399	Cntnap5a	DOWN
																-0.428229	0.0117826	chr5	32395001	32415199	Plb1	DOWN
																-0.876782	0.0118674	chr13	24785201	24787999	BC005537	DOWN
																-1.25512	0.0118695	chr7	110827201	110829399	Rnf141	DOWN
																-0.599809	0.0119239	chr12	108539601	108550999	Evl	DOWN
																-0.68434	0.0119239	chr6	42740801	42747999	Olfr453	DOWN
																-1.10437	0.0119565	chr1	153872401	153875599	Teddm1b	DOWN
																-0.984934	0.0119603	chr4	131234001	131237599	A930031H19Rik	DOWN
																-1.07567	0.011964	chr1	78587201	78591199	Acsl3	DOWN
																-0.683811	0.0119812	chr2	130693201	130699399	Slc4a11	DOWN
																-0.59876	0.0119954	chr19	45001401	45008599	Mrpl43	DOWN
																-0.63078	0.0120713	chr11	117565001	117574999	2900041M22Rik	DOWN
																-0.516285	0.0120728	chr1	86499601	86509799	Ptma	DOWN
																-0.344716	0.0121352	chr7	96479201	96513599	Gm15412	DOWN
																-0.443208	0.0121352	chr8	88661801	88683999	Cyld	DOWN
																-1.11408	0.0121369	chr14	24558001	24560199	Rps24	DOWN
																-0.459035	0.0121369	chr5	24099801	24117599	Klhl7	DOWN
																-1.05736	0.0121659	chr3	132733801	132736599	Tbck	DOWN
																-1.00616	0.0121829	chr4	151961801	151965799	Thap3	DOWN
																-0.576941	0.0121993	chr1	39957601	39966399	Map4k4	DOWN
																-0.462477	0.0122301	chr17	3210601	3232399	Tiam2	DOWN
																-0.641454	0.0122301	chr4	9369201	9378399	Clvs1	DOWN
																-0.957994	0.0122301	chr8	101696201	101700599	Cdh11	DOWN
																-0.974053	0.0122632	chr13	98245401	98250399	Utp15	DOWN
																-1.00951	0.0122925	chr2	173313201	173316599	Pmepa1	DOWN
																-0.502273	0.0123319	chr14	64853601	64869999	Hmbox1	DOWN
																-0.38938	0.0123552	chr14	54475001	54496599	Rem2	DOWN
																-0.438022	0.0123552	chr6	52948201	52973399	Jazf1	DOWN
																-1.41778	0.0123552	chr8	109628801	109631199	Pkd1l3	DOWN
																-0.712497	0.0123825	chr11	5270401	5275999	Kremen1	DOWN
																-1.50094	0.0123825	chr6	31705401	31707599	Podxl	DOWN
																-0.547445	0.0124196	chr10	75469601	75479799	4933407G14Rik	DOWN
																-0.316369	0.0124196	chr7	122698601	122766799	Cacng3	DOWN
																-0.933328	0.0124213	chr6	88225801	88229399	Dnajb8	DOWN
																-0.93853	0.0124435	chr4	11579001	11581599	Fsbp	DOWN
																-0.796746	0.0124869	chr7	120125001	120131599	Zp2	DOWN
																-0.64786	0.0124869	chr9	110687201	110698399	Ccdc12	DOWN
																-2.04474	0.0125094	chr9	75537801	75538999	Tmod3	DOWN
																-0.440293	0.0125266	chr2	8369601	8387799	1700061F12Rik	DOWN
																-0.512327	0.0125589	chr7	87967601	87979799	Ctsc	DOWN
																-0.565461	0.0125691	chr19	8980801	8999599	Ahnak	DOWN
																-0.728833	0.0125831	chr6	56607601	56617599	Lsm5	DOWN
																-1.04662	0.0126255	chr11	103603601	103608999	Gm884	DOWN
																-0.789737	0.0126436	chr11	51288401	51294399	Col23a1	DOWN
																-0.945786	0.0126436	chr9	50355401	50358999	2310003N18Rik	DOWN
																-0.475828	0.0126805	chr2	91886401	91906999	Chrm4	DOWN
																-0.630713	0.0126861	chr3	85242001	85248399	1700036G14Rik	DOWN
																-0.962389	0.0126926	chr10	80727401	80731399	Ap3d1	DOWN
																-0.995027	0.012724	chr10	7808001	7813399	Ppil4	DOWN
																-1.09345	0.0127289	chr12	13064601	13068399	Mycn	DOWN
																-0.327856	0.0127997	chr9	67227601	67303399	Mir190a	DOWN
																-0.786062	0.0127997	chrX	103554001	103559599	Gm9159	DOWN
																-0.866474	0.0128676	chr19	55242801	55247799	Gucy2g	DOWN
																-0.408598	0.0129034	chr12	87038601	87065999	Tmem63c	DOWN
																-0.793662	0.0129034	chr15	86005201	86010399	Celsr1	DOWN
																-1.08201	0.0129034	chr19	60945601	60948399	Grk5	DOWN
																-0.636553	0.0129086	chr2	173137401	173148799	Pck1	DOWN
																-0.796171	0.0129755	chr15	103542201	103549799	Ppp1r1a	DOWN
																-1.57868	0.0129896	chr7	109465601	109467199	Trim66	DOWN
																-0.818655	0.0130202	chr8	121551801	121556599	1700030M09Rik	DOWN
																-0.789222	0.0130574	chr2	161410601	161415399	Chd6	DOWN
																-0.690123	0.0130702	chr18	60759801	60769399	Rps14	DOWN
																-0.587298	0.0130768	chr16	13814801	13822599	Ntan1	DOWN
																-0.540502	0.0130768	chr4	49192201	49206599	Plppr1	DOWN
																-0.311624	0.0130874	chr10	81450001	81487799	Celf5	DOWN
																-0.410804	0.0131407	chr12	85597801	85616799	Jdp2	DOWN
																-0.354275	0.0131472	chr7	73449801	73485599	Chd2	DOWN
																-0.340184	0.0131576	chr9	57931201	57970199	Sema7a	DOWN
																-0.452382	0.0131722	chr11	57261601	57286599	Fam114a2	DOWN
																-0.874208	0.0131742	chr8	63076201	63083999	Spock3	DOWN
																-1.39903	0.0132112	chr5	9226201	9228599	9330182L06Rik	DOWN
																-0.350599	0.0132332	chr13	42715201	42818599	Phactr1	DOWN
																-1.07598	0.0132332	chr8	23434001	23436799	Sfrp1	DOWN
																-0.324211	0.0132766	chr1	37360601	37410999	Inpp4a	DOWN
																-0.972188	0.0132766	chr2	149986801	149989999	Zfp120	DOWN
																-0.353855	0.0132977	chr6	113477401	113503799	Creld1	DOWN
																-0.904521	0.0133108	chr14	52319401	52326399	Sall2	DOWN
																-1.16113	0.0133109	chr16	74127801	74130999	Mir691	DOWN
																-1.25066	0.0133109	chr6	29043401	29046999	Lep	DOWN
																-0.571333	0.0133236	chr17	28324001	28331399	Rpl10a	DOWN
																-0.39938	0.0133429	chr15	83425401	83454799	Pacsin2	DOWN
																-0.566652	0.0133452	chr9	16550001	16560599	Fat3	DOWN
																-0.513394	0.0133452	chr17	87127001	87144599	Socs5	DOWN
																-0.672512	0.0133452	chr2	27448401	27458999	Mir7578	DOWN
																-0.684797	0.0133452	chr5	101039201	101043999	Agpat9	DOWN
																-1.02297	0.0133452	chr7	131853601	131856599	Gpr26	DOWN
																-0.772604	0.0133452	chr8	71339401	71347399	Use1	DOWN
																-0.557332	0.0133785	chr1	85951401	85970599	Gpr55	DOWN
																-0.8503	0.0133785	chr5	22963001	22967999	A930003O13Rik	DOWN
																-0.73055	0.0134038	chr1	54089401	54095599	Hecw2	DOWN
																-0.709925	0.0134038	chr18	71509601	71517199	Dcc	DOWN
																-0.379669	0.013495	chr10	98405801	98429399	Gm8633	DOWN
																-0.622554	0.0135485	chr6	86617801	86628599	Asprv1	DOWN
																-0.841945	0.0135617	chr7	74170001	74174799	St8sia2	DOWN
																-0.570336	0.0135891	chr13	59049401	59062599	Ntrk2	DOWN
																-0.663443	0.0135891	chr3	27508601	27516799	Mir3092	DOWN
																-0.640854	0.0136234	chr14	16697801	16711199	Rarb	DOWN
																-0.68263	0.0136356	chr8	69911001	69917199	Ndufa13	DOWN
																-0.675414	0.0136545	chr5	36490401	36497599	Ccdc96	DOWN
																-0.914099	0.0136684	chr5	113694201	113698399	1700069L16Rik	DOWN
																-0.819287	0.0137383	chr1	115792001	115795999	Cntnap5a	DOWN
																-0.422856	0.0137383	chr16	18225001	18239799	Zdhhc8	DOWN
																-1.1949	0.0137529	chr5	137018801	137021799	Vgf	DOWN
																-0.755865	0.013788	chr8	85876401	85885999	Phkb	DOWN
																-0.679623	0.0139088	chr13	101208601	101218999	5930438M14Rik	DOWN
																-0.395966	0.013929	chr7	131963001	131985799	Gpr26	DOWN
																-0.429264	0.0139848	chr5	136939601	136964999	Fis1	DOWN
																-1.19352	0.013994	chr1	183552601	183556799	Hhipl2	DOWN
																-0.457742	0.0140029	chr12	103260801	103278599	Prima1	DOWN
																-0.680177	0.0140147	chr3	146951201	146958199	Ttll7	DOWN
																-0.394211	0.0140147	chr4	152199801	152235399	Acot7	DOWN
																-0.405643	0.0140805	chr7	92796001	92815999	Rab30	DOWN
																-0.257809	0.0141218	chr2	115845201	116081999	Meis2	DOWN
																-0.656628	0.0141252	chr7	24324201	24330399	Tescl	DOWN
																-0.670663	0.0141336	chr17	69190401	69199399	Epb41l3	DOWN
																-0.337108	0.0142804	chr6	115948601	115997999	Plxnd1	DOWN
																-0.322186	0.0143178	chr2	181065001	181162399	Kcnq2	DOWN
																-0.420374	0.0143248	chr5	124438401	124464999	Kmt5a	DOWN
																-0.616307	0.0143279	chr5	34467601	34476799	Tnip2	DOWN
																-1.0064	0.0143307	chr10	40629801	40633599	Ddo	DOWN
																-1.07566	0.0143449	chr1	166098401	166101799	Dusp27	DOWN
																-0.50315	0.014354	chr16	33410001	33423599	Zfp148	DOWN
																-0.454053	0.014354	chr19	5267401	5281999	Pacs1	DOWN
																-0.91401	0.0143561	chr5	36722401	36729799	Bloc1s4	DOWN
																-0.332643	0.0143612	chr5	144904001	144967199	Smurf1	DOWN
																-0.692572	0.0143829	chr9	28196001	28206399	Opcml	DOWN
																-1.16506	0.0143991	chr12	51508801	51511199	Coch	DOWN
																-0.689886	0.0143991	chr13	91871001	91877999	Ckmt2	DOWN
																-1.75902	0.0143991	chr9	108658401	108659999	Slc25a20	DOWN
																-1.1082	0.0144523	chr10	62355801	62357799	Hk1os	DOWN
																-0.609751	0.0144625	chr7	92300201	92310199	Dlg2	DOWN
																-0.596969	0.0144896	chr17	65864401	65874999	Ralbp1	DOWN
																-1.20776	0.0145026	chr7	82489401	82493199	Adamtsl3	DOWN
																-0.503522	0.0145364	chr3	89348001	89358399	Adam15	DOWN
																-0.637456	0.0145857	chr18	37761601	37769399	Pcdhga12	DOWN
																-0.695648	0.0145877	chr1	156202601	156209599	Fam163a	DOWN
																-0.592519	0.0145877	chr14	15421601	15430799	Lrrc3b	DOWN
																-0.884188	0.0145877	chr2	142764201	142769999	Kif16b	DOWN
																-0.831873	0.0145877	chr3	123190401	123194599	Synpo2	DOWN
																-0.381174	0.0145877	chr4	45971801	45994799	Tdrd7	DOWN
																-0.746939	0.014601	chr2	7893201	7900399	Celf2	DOWN
																-0.866022	0.014601	chr3	156420201	156423999	4930570G19Rik	DOWN
																-1.03158	0.0146084	chr12	38260401	38265199	4930428E07Rik	DOWN
																-0.977282	0.0146087	chr7	45180801	45184599	Pth2	DOWN
																-0.701115	0.0146094	chr12	72570601	72576799	Pcnx4	DOWN
																-0.423144	0.0146094	chr6	134443601	134464799	Bcl2l14	DOWN
																-0.553545	0.014616	chr4	128631401	128642799	Phc2	DOWN
																-0.73796	0.0146278	chrX	167716401	167723999	Frmpd4	DOWN
																-0.402402	0.014667	chr4	68834401	68862999	Brinp1	DOWN
																-0.922904	0.0147099	chr12	82730201	82732999	Rgs6	DOWN
																-0.29866	0.0147363	chr11	59693201	59781199	1700007J10Rik	DOWN
																-0.507578	0.0147363	chr5	130569201	130588399	Caln1	DOWN
																-0.954205	0.014759	chr5	137697001	137702399	Agfg2	DOWN
																-0.483401	0.0147613	chr5	31566801	31579799	AI839979	DOWN
																-0.437599	0.0147658	chr11	5055401	5068599	Gas2l1	DOWN
																-0.50638	0.0147875	chr12	103506201	103519399	Ppp4r4	DOWN
																-0.998441	0.0147875	chr14	62572601	62575599	Fam124a	DOWN
																-0.483629	0.0149539	chr5	34981801	34994399	Rgs12	DOWN
																-0.881099	0.014967	chr8	11281801	11285799	Col4a2	DOWN
																-1.15219	0.0149886	chr15	50101401	50103599	Trps1	DOWN
																-0.973451	0.015001	chr1	36564801	36568399	Sema4c	DOWN
																-0.346144	0.0150652	chr11	6171201	6201599	Rps15a-ps6	DOWN
																-0.705165	0.0150652	chr17	5793801	5798199	3300005D01Rik	DOWN
																-1.02166	0.0150652	chr18	86382001	86385599	Neto1	DOWN
																-0.817496	0.0150972	chr8	87234001	87239199	Gm10637	DOWN
																-0.692864	0.0151019	chr10	76859401	76867799	Pcbp3	DOWN
																-0.340183	0.015138	chr12	100921201	100955199	Gpr68	DOWN
																-0.327946	0.0151951	chr18	36014801	36083199	4930471G03Rik	DOWN
																-0.686007	0.0153038	chr2	146871201	146877599	Kiz	DOWN
																-0.718244	0.0153757	chr2	80666601	80674999	Nup35	DOWN
																-0.390203	0.0153772	chr9	37099601	37128999	Pknox2	DOWN
																-0.562797	0.0153923	chr15	37562201	37572999	Ncald	DOWN
																-0.596573	0.0154205	chr1	158189001	158196399	Brinp2	DOWN
																-0.986399	0.0154205	chr2	49469801	49473999	Epc2	DOWN
																-0.375586	0.0154205	chr7	4117601	4138999	9430041J12Rik	DOWN
																-1.03402	0.0154484	chr7	65702801	65705799	Tm2d3	DOWN
																-1.06877	0.0154548	chr4	17919401	17922999	Mmp16	DOWN
																-0.430346	0.0154553	chr12	108501001	108522399	Evl	DOWN
																-0.731307	0.0154984	chr4	77451201	77458599	Ptprd	DOWN
																-0.905061	0.0155371	chr6	87509201	87511999	Arhgap25	DOWN
																-0.937456	0.01556	chr9	28786801	28791399	Opcml	DOWN
																-0.42886	0.01556	chr9	56731401	56750399	Lingo1	DOWN
																-0.614261	0.0155774	chr8	120071201	120079399	Zdhhc7	DOWN
																-1.0575	0.0155991	chr1	37086401	37089799	Cnga3	DOWN
																-1.78092	0.0156148	chr10	10680601	10682199	4930567K20Rik	DOWN
																-0.482716	0.0157426	chr4	108332801	108344799	Coa7	DOWN
																-0.608387	0.0157687	chr5	112293401	112305399	Tpst2	DOWN
																-0.83838	0.015807	chr18	4409401	4417799	Mtpap	DOWN
																-0.587255	0.0158096	chr9	63056401	63062199	Pias1	DOWN
																-1.04917	0.0158162	chr15	8301601	8304599	2410089E03Rik	DOWN
																-1.19872	0.0158531	chr11	51538001	51540399	Phykpl	DOWN
																-0.605564	0.0158535	chr19	24701601	24711999	Tmem252	DOWN
																-0.388301	0.0158826	chr7	92090401	92123799	4930567K12Rik	DOWN
																-0.71425	0.0159602	chr1	64678201	64685999	2810408I11Rik	DOWN
																-0.291604	0.0159602	chr7	29295401	29375999	Dpf1	DOWN
																-0.754384	0.015966	chr17	87230601	87237999	Mcfd2	DOWN
																-0.567819	0.0160357	chr8	121963401	121972399	Mir7237	DOWN
																-0.974357	0.0161609	chr6	46466401	46470199	Cntnap2	DOWN
																-0.710367	0.0161913	chr8	72496801	72504599	Slc35e1	DOWN
																-0.769985	0.0162831	chr3	137306001	137311399	Emcn	DOWN
																-0.499516	0.0163103	chr10	84219801	84232999	Nuak1	DOWN
																-0.484049	0.0163446	chr16	95700601	95708199	Ets2	DOWN
																-0.521652	0.0163534	chr1	166998601	167007399	Fam78b	DOWN
																-1.04921	0.0164325	chr2	134936401	134939999	Plcb1	DOWN
																-1.35906	0.0164461	chr14	57939601	57941999	Zdhhc20	DOWN
																-0.847428	0.0164461	chrX	169993401	169994799	G530011O06Rik	DOWN
																-0.785299	0.01646	chr1	158419401	158425399	Astn1	DOWN
																-0.479298	0.0165027	chr14	29256001	29284199	Lrtm1	DOWN
																-0.8144	0.0165355	chr9	41647401	41653199	Mir125b-1	DOWN
																-0.553485	0.0165908	chr1	34866801	34881399	Plekhb2	DOWN
																-0.393929	0.0165908	chr2	7140001	7185799	Celf2	DOWN
																-0.311184	0.0166361	chr19	5785401	5826199	Malat1	DOWN
																-0.388133	0.0166361	chr9	106398001	106422799	Rpl29	DOWN
																-0.585556	0.0166508	chr9	65993201	66005999	Ppib	DOWN
																-0.377526	0.0166737	chr10	80823801	80852199	Lingo3	DOWN
																-0.862225	0.0166768	chr14	59615601	59620799	Shisa2	DOWN
																-0.411983	0.016688	chr11	115773801	115790399	Mir5621	DOWN
																-0.472806	0.0167169	chr12	8492201	8502399	Rhob	DOWN
																-0.962055	0.0167294	chr4	153725401	153728399	BC039966	DOWN
																-1.44437	0.0167649	chr12	107306601	107307599	4930465M20Rik	DOWN
																-0.501384	0.0167729	chr3	121474401	121485999	Slc44a3	DOWN
																-0.594588	0.0167819	chr2	181417601	181425999	Zbtb46	DOWN
																-0.504997	0.0168309	chr2	180981401	180998599	Col20a1	DOWN
																-0.469759	0.0168589	chr16	4446601	4460399	Adcy9	DOWN
																-1.1764	0.0169301	chr12	73580601	73582199	Prkch	DOWN
																-0.807364	0.0169308	chr8	19236601	19242399	Defb46	DOWN
																-0.66099	0.0169413	chr1	93573401	93580999	Stk25	DOWN
																-1.00012	0.0169413	chr7	101710001	101714599	Clpb	DOWN
																-1.39699	0.0170251	chr2	171292801	171295599	Dok5	DOWN
																-0.49172	0.0170471	chr4	87006001	87023399	Acer2	DOWN
																-0.662192	0.0170566	chr8	121827801	121832999	Klhdc4	DOWN
																-0.557878	0.0171204	chr9	118551801	118562999	Itga9	DOWN
																-0.270034	0.0171242	chr10	13995001	14122599	Hivep2	DOWN
																-0.346343	0.0171362	chr2	90859401	90898599	C1qtnf4	DOWN
																-0.584444	0.0171362	chr7	124929601	124942399	3100003L05Rik	DOWN
																-0.602816	0.0171362	chr7	55991201	56003399	Nipa1	DOWN
																-0.620557	0.0171655	chr10	90142801	90155999	Anks1b	DOWN
																-0.762278	0.0171655	chr14	26619401	26626399	Arf4	DOWN
																-0.704654	0.0171862	chr16	18146601	18152599	Mir6366	DOWN
																-0.288972	0.0171862	chr5	88919601	88977799	Slc4a4	DOWN
																-1.10256	0.0171862	chr7	132618001	132620599	Lhpp	DOWN
																-0.979083	0.0171862	chr8	16373401	16377599	Mir3106	DOWN
																-0.652599	0.0172268	chr5	28384001	28390399	Rbm33	DOWN
																-0.681461	0.0172537	chr19	6369801	6378199	Sf1	DOWN
																-0.957194	0.0172686	chr14	80456601	80461799	Olfm4	DOWN
																-0.436716	0.0173309	chr14	119536201	119563999	1700006F04Rik	DOWN
																-0.339074	0.017344	chr8	82976601	83013799	Rnf150	DOWN
																-0.618617	0.0173522	chr11	101256401	101265599	Wnk4	DOWN
																-0.906753	0.0173522	chr6	97428801	97431999	Frmd4b	DOWN
																-0.972173	0.0173906	chr1	35522601	35526399	Hs6st1	DOWN
																-0.474884	0.0173906	chr4	45525201	45532599	Shb	DOWN
																-0.302066	0.0174014	chr9	75305601	75345399	Gnb5	DOWN
																-1.01876	0.0174125	chr9	86794201	86797399	Prss35	DOWN
																-0.303393	0.0174539	chr1	85890601	85943199	4933407L21Rik	DOWN
																-0.994599	0.0175286	chr2	49160001	49162999	Mbd5	DOWN
																-0.881164	0.017568	chr2	156896601	156900199	Sla2	DOWN
																-0.327501	0.0175796	chr17	26589201	26652999	Atp6v0e	DOWN
																-0.694291	0.0176051	chr1	14229001	14239599	Eya1	DOWN
																-0.369477	0.0176466	chr8	86425801	86455599	Abcc12	DOWN
																-0.813596	0.0177508	chr17	28635801	28640399	Srpk1	DOWN
																-0.687872	0.0177973	chr10	93440601	93448999	Lta4h	DOWN
																-0.359245	0.0178885	chr9	44850601	44884799	Kmt2a	DOWN
																-1.03927	0.0179162	chr11	3526001	3530399	Smtn	DOWN
																-0.382334	0.0179162	chr12	108326001	108342599	Cyp46a1	DOWN
																-1.0251	0.017995	chr14	59625201	59626599	Shisa2	DOWN
																-0.464786	0.0180133	chr11	73013201	73028199	Camkk1	DOWN
																-0.282786	0.0181262	chr1	87468001	87529599	Ngef	DOWN
																-1.40159	0.0181543	chr15	39400801	39402399	Rims2	DOWN
																-1.04513	0.0182403	chr11	80772601	80774999	Myo1d	DOWN
																-0.948168	0.0182538	chr7	118648601	118653199	Tmc5	DOWN
																-0.352082	0.0182757	chr17	73577001	73611399	Galnt14	DOWN
																-0.652182	0.0182901	chr17	29733401	29743199	Ccdc167	DOWN
																-0.841296	0.0182911	chr14	27138201	27141999	Arhgef3	DOWN
																-0.434456	0.0183114	chr2	127512801	127523999	Kcnip3	DOWN
																-1.15488	0.0183643	chr1	126404801	126408199	Nckap5	DOWN
																-0.686785	0.0184287	chr11	52561801	52570199	9530068E07Rik	DOWN
																-0.333401	0.0184561	chr17	56581401	56621399	2410015M20Rik	DOWN
																-0.660217	0.0184651	chr9	27552601	27559399	Spata19	DOWN
																-0.744904	0.0185235	chr4	129352801	129358799	Zbtb8os	DOWN
																-0.323522	0.0185315	chr1	154693401	154733399	Cacna1e	DOWN
																-0.737221	0.0185387	chr18	4514001	4521199	9430020K01Rik	DOWN
																-0.891746	0.0185387	chrX	13570401	13575199	Gpr34	DOWN
																-1.06646	0.0185754	chr4	107789801	107792799	Lrp8	DOWN
																-0.370026	0.0185896	chr10	80868201	80890599	Tmprss9	DOWN
																-0.442779	0.0185896	chr9	81621001	81637799	D430036J16Rik	DOWN
																-0.480071	0.0186082	chr13	55411001	55423599	Pfn3	DOWN
																-1.11213	0.0186082	chr14	97979201	97981999	Dach1	DOWN
																-1.10156	0.0186456	chr7	126188401	126191799	Xpo6	DOWN
																-0.616755	0.0186779	chr4	118557201	118566999	Tmem125	DOWN
																-1.76874	0.0187759	chr13	16738601	16739599	Inhba	DOWN
																-1.09962	0.0187759	chr13	72093401	72096799	Irx1	DOWN
																-0.425933	0.0188395	chr11	101677801	101693399	Arl4d	DOWN
																-0.995342	0.0188395	chr11	115853801	115856199	Llgl2	DOWN
																-0.992987	0.0188395	chr7	113038201	113042199	Rassf10	DOWN
																-0.87347	0.0189803	chr18	61243601	61249599	Pde6a	DOWN
																-0.71276	0.0189969	chr9	110340401	110346599	Scap	DOWN
																-0.920416	0.0190186	chr4	136494201	136498599	Luzp1	DOWN
[truncated: 4,273 more rows]

## Sheet: Fig.1e
dSPN								iSPN
K27ac down dSPN	K27me3 down dSPN	K27ac non-sign dSPN	K27me3 non-sign dSPN	K27ac up dSPN	K27me3 up dSPN			K27ac down iSPN	K27me3 down iSPN	K27ac non-sign iSPN	K27me3 non-sign iSPN	K27ac up iSPN	K27me3 up iSPN
0.00221784	-0.0687666	0.228117	-0.329668	0.282564	0.236313			0.00221784	-0.0687666	0.228117	-0.329668	0.282564	0.236313
0.0761754	0.0190393	-0.10878	0.253092	0.282905	0.092649			0.0761754	0.0190393	0.282905	0.253092	0.00324854	0.092649
-0.174832	1.46082	-0.170004	0.291987	0.00324854	-0.351883			-0.174832	1.46082	-0.22588	0.291987	-0.207359	-0.351883
-0.133185	-0.0624282	-0.106722	-0.43597	-0.207359	-0.802095			-0.133185	-0.0624282	-0.10878	-0.43597	-0.179832	-0.802095
-0.186601	0.340878	0.0764588	0.0576744	-0.179832	0.000287066			-0.186601	0.340878	-0.170004	0.0576744	-0.0579984	-0.1427
-0.110218	0.327355	-0.0810088	0.198614	-0.0579984	-0.1427			-0.110218	0.327355	-0.106722	0.000287066	0.00718363	-0.0364407
0.297303	-0.180172	0.619526	0.168395	-0.22588	-0.0364407			0.297303	-0.180172	0.0764588	0.168395	-0.213498	0.629444
-0.315558	0.311873	-0.423259	0.0189257	0.00718363	0.629444			-0.315558	0.311873	0.619526	0.112139	0.0481014	0.349277
0.259333	0.163933	0.203717	0.112139	-0.213498	0.349277			0.259333	0.163933	0.203717	0.187822	-0.0810088	0.409641
-0.630132	0.118356	-0.221173	0.187822	0.0481014	-0.023027			-0.630132	0.118356	-0.0710546	-0.202906	0.474467	-0.206138
-0.793362	0.671203	-0.146944	-0.202906	0.474467	0.409641			-0.423259	0.671203	-0.221173	-0.0628023	-0.195019	-0.115412
-0.0899403	-0.11632	-0.130748	0.360993	-0.195019	-0.206138			-0.793362	0.198614	-0.112428	0.360993	0.0978833	0.256312
0.0491192	-0.445073	-0.112428	0.150605	0.0978833	-0.115412			-0.0899403	-0.11632	0.0502274	-0.023027	0.0216928	-0.105221
-0.0710546	0.0192354	0.0502274	-0.645653	0.0216928	0.256312			0.0491192	-0.445073	-0.321334	0.150605	-0.130748	-0.566701
-0.46377	-0.0628023	-0.321334	-0.459765	0.0388284	-0.105221			-0.46377	0.0189257	-0.186192	-0.645653	0.0388284	-1.03611
-0.474754	-0.328937	-0.186192	0.305978	0.11856	0.265529			-0.474754	0.0192354	0.355444	-0.459765	0.11856	0.355056
-0.154604	0.560556	0.355444	-0.115957	-0.108177	-0.566701			-0.146944	-0.328937	-0.0817021	0.305978	-0.108177	0.0865307
0.224896	0.218819	-0.0253497	0.099463	0.239328	-1.03611			-0.154604	0.560556	-0.085763	0.254098	0.239328	-0.470024
-0.622456	0.0199838	-0.085763	0.152636	-0.207063	0.355056			0.224896	0.218819	0.0412812	-0.115957	-0.207063	0.581279
0.0981137	0.45561	-0.0754057	0.581279	0.162335	-0.103688			-0.622456	0.0199838	0.201816	0.265529	0.162335	-0.165761
-0.178039	0.417147	0.0412812	-0.372611	0.288501	0.0865307			0.0981137	0.45561	-0.0254397	0.099463	0.288501	0.126688
0.0826626	0.254098	-0.208499	-0.0807961	-0.154292	-0.470024			-0.178039	0.417147	-0.208499	-0.103688	-0.154292	-0.490497
0.122186	0.505126	0.101094	0.210948	0.301553	-0.050717			0.0826626	0.505126	1.01577	-0.050717	-0.0253497	-0.111473
0.201816	0.0971423	-0.34231	0.228934	-0.0817021	-0.165761			0.122186	0.0971423	0.0881628	-0.372611	0.301553	-0.00791451
-0.0254397	0.168904	1.01577	0.0456423	-0.138672	0.126688			0.101094	0.168904	-0.0198271	-0.0247683	-0.138672	-0.0425993
-0.0820688	0.361061	-0.0198271	-0.117557	-0.507377	-0.490497			-0.0820688	0.361061	0.0195401	-0.768973	-0.0754057	-0.0623793
-0.587469	0.212759	-0.106237	0.585118	0.0269856	-0.0247683			-0.34231	0.212759	-0.142652	0.210948	-0.507377	0.27872
0.080226	-0.060477	0.0616147	0.0192044	-0.10378	-0.111473			-0.587469	-0.060477	0.0251239	0.228934	0.0269856	-0.28328
-0.178881	0.0591216	0.0195401	0.211563	-0.0990347	-0.00791451			0.080226	0.0591216	0.288871	0.0456423	-0.10378	-0.117557
-1.32996	-0.044547	0.0251239	1.18989	0.0881628	-0.0425993			-0.178881	0.152636	-0.296281	0.215963	-0.0990347	-0.136455
0.12537	0.233672	-0.114337	1.05357	-0.054058	-0.0623793			-1.32996	-0.044547	-0.115141	0.585118	-0.106237	0.0192044
-0.257947	0.50538	-0.115141	-1.04506	0.180377	0.27872			0.12537	0.233672	0.0616619	0.211563	-0.054058	-0.0626753
-0.334076	-0.85522	0.661695	-0.182389	-0.142652	-0.28328			-0.257947	0.50538	0.661695	1.18989	0.180377	0.372389
-0.176099	-0.768973	0.0793544	-0.243548	0.26061	-0.136455			-0.334076	-0.85522	-0.262962	1.05357	0.0616147	-1.04506
-0.317014	0.804401	-0.0530473	0.192531	-0.0292514	-0.0626753			-0.176099	-0.0807961	0.0141581	-0.158529	0.26061	-0.285162
-0.173901	0.0198241	-0.362285	0.167466	-0.0551353	0.372389			-0.317014	0.804401	0.057316	-0.189531	-0.114337	0.282523
-0.423077	-0.0677642	0.0141581	-0.0146609	0.288871	-0.285162			-0.173901	0.0198241	-0.0804574	-0.182389	-0.0292514	0.157169
0.109192	-0.0357418	0.057316	0.306656	-0.748523	0.282523			-0.423077	-0.0677642	0.058885	-0.243548	-0.0551353	-0.0431244
-0.296281	0.215963	-0.351844	-0.641265	0.0498733	0.157169			0.109192	-0.0357418	-0.124619	0.192531	-0.748523	-0.315306
-0.420799	0.0699859	-0.0557266	-0.0246541	0.0616619	-0.0431244			-0.420799	0.0699859	-0.159268	0.163961	0.0498733	-0.379519
-0.513327	0.0767614	1.53816	0.179658	0.119982	-0.379519			-0.513327	0.0767614	0.0828178	0.466612	0.119982	-0.024615
-0.173527	0.282448	-0.124619	-0.0477489	0.330259	-0.024615			-0.173527	0.282448	0.164254	-0.0146609	0.0793544	-0.421285
0.131241	-0.203232	-0.159268	0.0738083	-0.0804574	-0.158529			0.131241	-0.203232	0.155795	0.0839496	-0.0530473	-0.307796
0.0953144	-1.03898	0.0828178	-0.0806796	-0.0594995	-0.421285			0.0953144	-1.03898	0.0277657	0.306656	0.330259	-0.0147459
-0.118961	0.304951	-0.236784	0.139673	-0.0796564	-0.307796			-0.118961	0.304951	0.0778266	0.184492	-0.362285	-0.417466
-0.0112557	0.165828	0.164254	0.130938	0.155302	-0.0147459			-0.0112557	0.165828	0.274402	-0.641265	-0.0594995	-0.0822466
-0.0105102	0.938542	-0.14198	-0.541101	-0.312155	-0.417466			-0.0105102	0.938542	0.0573434	-0.0246541	-0.0796564	0.0599922
0.0240525	-0.919252	0.0277657	-0.354832	-0.232438	-0.0822466			0.0240525	-0.919252	-0.0932422	0.360878	0.155302	0.125762
-0.262962	-0.315306	0.0573434	-0.237982	0.136978	0.0599922			-0.102133	0.710681	0.137567	0.179658	-0.312155	0.440164
-0.102133	0.710681	0.447102	0.199681	0.058885	0.125762			-0.0897811	-0.551527	0.447102	-0.0806796	-0.232438	0.167466
-0.0897811	-0.551527	0.285206	-0.0757506	0.217116	0.440164			1.53816	0.189838	0.285206	0.139673	0.136978	0.375531
-0.125804	0.189838	-0.167946	-0.044691	0.0908926	0.466612			-0.125804	0.435075	-0.167946	0.0190522	0.217116	-0.383881
-0.18061	-0.189531	0.0112723	0.126938	0.152484	0.375531			-0.18061	0.813071	0.0942856	-0.0680774	0.0908926	-0.350516
-0.213036	0.435075	-1.04596	-0.182186	-0.0850952	-0.383881			-0.213036	-0.113763	0.0112723	-0.0119633	0.152484	-0.0210003
0.111172	0.163961	-0.675413	0.274406	0.154686	-0.350516			0.111172	0.0193255	-0.675413	-0.354832	-0.351844	0.0208814
-0.468215	0.813071	-0.0641406	-0.166176	-0.207533	-0.0210003			-0.468215	0.260678	0.0230594	-0.343258	-0.0850952	-0.61793
0.0445275	-0.113763	0.506669	0.407828	0.323101	0.0208814			0.0445275	-0.0465617	0.506669	-0.237982	-0.0557266	-0.783804
0.155795	0.0839496	0.120311	0.132513	0.220335	-0.61793			-0.533488	-0.0509459	-0.44154	0.199681	0.154686	-0.276209
0.0778266	0.0193255	-0.44154	0.137332	0.253297	-0.783804			-0.0796911	0.14653	-0.203645	0.205005	-0.207533	0.277817
-0.533488	0.260678	-0.203645	0.0465403	0.274402	-0.276209			-0.577333	0.0332021	-0.198783	0.0744091	-0.236784	0.12098
-0.0796911	0.184492	0.252801	-0.302895	-0.0932422	0.277817			0.0474552	0.0194552	0.252801	-0.0757506	0.323101	0.144654
-0.577333	-0.0465617	-0.0862146	0.142454	-0.233925	0.12098			-0.164793	0.566604	-0.0862146	0.387033	0.220335	-0.114196
0.0474552	-0.0509459	-0.22292	-0.150239	-0.232274	0.144654			0.319813	-0.0477489	-0.0993402	-0.00636308	-0.14198	0.019896
-0.164793	0.14653	0.329284	-0.301094	-0.106226	-0.114196			-0.172707	0.179621	0.329284	-0.044691	0.253297	-0.297741
0.319813	0.0332021	-0.368079	-0.173468	0.120508	0.019896			-0.18255	0.157016	-0.368079	-0.690569	-0.233925	-0.0610163
-0.172707	0.0194552	0.000566885	-0.140073	-0.159198	-0.297741			-0.289374	0.309233	0.177058	-0.182186	-0.232274	0.0738083
-0.18255	0.566604	-0.0926943	0.0190822	0.0942856	0.360878			-0.0685658	-0.194725	0.000566885	0.274406	-0.106226	-0.382885
-0.289374	0.179621	-0.155291	0.122401	-0.0921755	-0.0610163			-0.0641406	-0.293383	-0.0926943	0.407828	0.120508	0.130938
0.137567	0.157016	-0.188803	-0.22863	0.0230594	0.0190522			-0.156884	-0.541101	-0.155291	-0.127703	-0.159198	-0.440621
-0.0685658	0.309233	0.677353	-0.219614	-0.371676	-0.382885			-0.103847	0.101879	-0.300248	0.137332	-0.0921755	0.133182
-0.156884	-0.194725	0.163861	-0.0594265	-0.213497	-0.0680774			0.314451	0.0780183	-0.426225	-0.0265976	-1.04596	-0.796683
-0.198783	-0.293383	0.0473262	-0.044437	-0.0251085	-0.0119633			0.0921378	-0.110428	0.0210769	0.0465403	-0.371676	0.11222
-0.103847	0.101879	0.10262	-0.107699	-0.373237	0.205005			0.274311	0.0969408	-0.104662	0.141188	-0.213497	-0.0714246
0.314451	0.0780183	-0.230289	0.282943	-0.821346	-0.440621			-0.2372	0.324535	-0.188803	0.987965	-0.0251085	-0.058344
0.177058	-0.110428	-0.286499	0.626126	-0.0752045	0.133182			0.0741656	0.0194124	0.677353	0.203252	-0.373237	0.450448
0.0921378	0.0969408	0.200681	-0.135665	-0.110337	-0.796683			-0.156734	0.112155	0.0680925	-0.302895	-0.821346	-0.0960301
-0.300248	-0.343258	0.0285121	-0.0808729	-0.0993402	0.11222			0.0485504	0.259753	-0.230289	0.142454	-0.0752045	-0.223122
0.0210769	0.324535	0.111266	0.172002	-0.176194	0.387033			-0.112129	0.0937306	-0.286499	-0.166172	0.120311	-0.546135
0.274311	0.0744091	0.134051	0.0957486	0.141274	-0.0714246			-0.41008	0.0371607	0.0285121	-0.173468	-0.110337	-0.166176
-0.2372	0.0194124	-0.488152	0.208281	0.325893	-0.00636308			-0.101195	0.126938	0.111266	-0.140073	-0.22292	0.209652
0.0741656	0.112155	0.324272	-0.250715	0.959363	-0.058344			-0.526746	0.159785	0.134051	0.133493	-0.176194	0.225843
-0.156734	0.259753	-0.14319	0.151415	0.210627	0.450448			-0.0881645	0.308819	-0.0505468	0.122401	0.141274	-0.0973313
0.0485504	0.0937306	-0.0580367	-1.31767	0.00612816	-0.0960301			-0.201114	0.130163	-0.488152	-0.22863	0.325893	0.387296
-0.112129	0.0371607	-0.0734132	-0.163049	0.165207	-0.223122			0.0122691	-0.373774	0.0284198	0.00512358	0.959363	0.604296
-0.41008	-0.690569	-0.109778	-0.041731	-0.426225	-0.546135			0.534857	-0.376071	0.324272	-0.219614	0.210627	0.132513
-0.101195	0.159785	-0.155637	0.109403	-0.104662	0.209652			-0.291833	0.0811049	0.0888282	0.0127458	0.00612816	0.0541602
-0.526746	0.308819	-0.435765	0.000510026	0.0801796	0.225843			-0.315738	-1.04585	-0.14319	-0.044437	0.165207	0.272461
-0.0881645	0.130163	0.20043	-0.318224	-0.122518	-0.0973313			-0.260482	0.505421	0.357173	-0.107699	0.0801796	-0.791415
-0.201114	-0.373774	0.0737437	0.42194	0.388102	0.387296			-0.389094	0.11305	-0.148899	0.282943	-0.122518	-0.0752412
0.0122691	-0.376071	0.123427	0.119891	0.272228	0.604296			-0.0864183	0.102877	-0.0580367	0.626126	0.388102	-1.01945
0.534857	0.0811049	-0.0871829	-1.27074	0.0624356	0.0541602			-0.324322	0.549848	-0.0734132	0.26912	0.163861	-0.740194
-0.291833	-1.04585	0.0500445	0.141049	0.0680925	0.272461			-0.257907	-0.187145	-0.160664	0.717316	0.272228	-0.565555
-0.315738	0.505421	-0.172773	0.189286	-0.439447	-0.791415			-0.233088	0.907876	-0.0336379	0.132469	0.0473262	0.139661
-0.260482	0.11305	-0.306503	-0.145492	0.275058	-0.0752412			-0.413051	0.423264	-0.109778	0.172002	0.0624356	-0.00315033
-0.389094	0.102877	0.0525653	-0.236925	-0.0457388	-1.01945			-0.25056	0.08666	-0.155637	0.096205	0.10262	-0.236087
-0.0864183	-0.127703	-0.044329	0.0554286	0.0220355	-0.740194			-0.479388	0.164598	0.0737437	0.0957486	-0.439447	-0.150239
-0.324322	0.549848	-0.0211443	0.0204554	-0.172772	-0.565555			-0.098178	-0.026836	-0.0351487	0.208281	0.275058	0.309655
-0.257907	-0.187145	-0.313251	0.126194	-0.262408	0.139661			0.0961669	0.358538	0.123427	0.151415	-0.0457388	-0.542025
-0.233088	0.907876	-0.0888896	0.189321	0.0223232	-0.00315033			-0.0317735	0.126605	0.163596	-1.31767	0.0220355	-0.301094
-0.413051	0.423264	-0.225864	0.0455769	-0.112114	-0.236087			-0.140234	-0.280045	0.096114	-0.041731	-0.172772	0.164089
-0.25056	-0.0265976	0.43503	0.19833	-0.259707	0.309655			0.0179143	-0.0949979	-0.0871829	0.109403	-0.262408	0.0190822
-0.479388	0.141188	0.0845528	0.0573046	0.0476025	-0.542025			-0.0456849	0.245557	0.0525653	-0.0197657	0.0223232	1.86846
-0.098178	0.08666	0.165704	-0.044301	-0.144864	0.164089			-0.223886	-0.0594265	-0.044329	0.000510026	-0.112114	1.09587
-0.0505468	0.164598	-0.125281	0.00863576	-0.0371773	1.86846			0.0992219	1.01951	-0.0973674	-0.318224	0.200681	0.38682
0.0961669	-0.026836	-0.18788	-0.00372664	0.473713	1.09587			0.0678046	0.198024	-0.313251	0.42194	-0.259707	-0.0149804
-0.0317735	0.358538	-0.0650053	0.0653812	0.0284198	0.38682			-0.40441	0.242088	0.463429	0.119891	0.0476025	-0.047298
0.357173	0.987965	0.313956	-0.115143	0.19144	-0.0149804			-0.285828	0.492475	-0.225864	-0.0747914	-0.144864	-0.0718191
-0.140234	0.203252	0.56196	0.349591	0.050646	-0.047298			0.00475759	0.233695	0.333943	0.0192962	-0.0371773	0.434935
0.0179143	-0.166172	0.00716337	0.177553	0.23731	0.717316			-0.141759	0.219082	0.165704	0.412123	0.473713	0.00130752
-0.0456849	0.126605	0.119429	-0.0303873	0.134994	-0.0718191			0.340758	-0.0802097	-0.125281	-0.63805	0.19144	-0.250715
-0.223886	0.133493	-0.0334333	0.219092	0.0888282	0.434935			-0.0349794	-0.135665	0.173821	-0.577549	0.050646	-0.0986998
0.0992219	-0.280045	0.277897	0.057815	0.161836	0.132469			-0.551278	0.0497843	-0.18788	0.141049	0.23731	-0.163049
0.0678046	-0.0949979	-0.0576256	0.242147	-0.230982	0.00130752			-0.298181	0.314383	-0.0650053	-0.132408	0.134994	-0.182913
-0.40441	0.00512358	1.5994	0.037659	-0.0759693	-0.0986998			-0.37292	0.735496	0.313956	-0.236925	0.161836	-0.772502
-0.160664	0.245557	0.348232	0.0739192	-0.0109644	-0.182913			0.32581	-0.0164516	0.56196	0.0554286	-0.230982	-0.545034
-0.285828	0.0127458	0.280778	-0.0192358	-0.148899	-0.772502			-0.172773	0.60395	0.00716337	0.0204554	-0.0759693	-0.022624
0.00475759	1.01951	0.622367	-0.228432	-0.0925537	-0.545034			-0.710098	0.349651	0.119429	0.126194	-0.0109644	-0.078319
-0.141759	0.198024	-0.0120541	0.308878	0.12843	-0.022624			-0.0853476	0.705924	0.277897	0.189321	-0.0925537	-0.144861
0.340758	0.242088	-0.0258629	0.0636778	0.0406853	-0.078319			-0.00810214	-0.0808729	0.00335708	0.0455769	0.12843	0.102648
-0.0349794	0.492475	-0.212946	0.0497735	-0.0336379	-0.144861			-0.131441	0.242001	-0.0576256	0.0573046	0.0406853	-0.0354975
-0.551278	0.233695	0.109494	-2.35509	-0.0676043	-0.0197657			0.0975291	0.0934831	1.5994	0.111084	-0.0676043	-0.618198
-0.298181	0.219082	0.0968799	-0.076501	-0.170773	0.102648			-0.169426	0.49119	-0.195108	-0.044301	-0.170773	0.00474654
-0.0351487	-0.0802097	0.210548	0.0330152	-0.383773	-0.0354975			0.0845528	0.0807591	0.348232	0.287783	-0.383773	-0.12981
0.163596	0.26912	0.101176	-0.118024	0.321627	-0.618198			-0.0778791	-0.359914	0.0406952	0.00863576	0.321627	-1.27074
-0.37292	0.0497843	0.156628	0.0242913	-0.0553253	0.00474654			-0.355316	0.0195849	0.280778	-0.00372664	-0.0553253	-0.696671
0.32581	0.314383	-0.288577	0.719741	0.191959	-0.12981			-0.0588011	0.0193474	0.622367	0.0653812	0.191959	-0.010847
-0.710098	0.735496	-0.0416447	-0.0630377	0.0791874	-0.696671			-0.0307545	-0.0691679	-0.0120541	-0.115143	0.0791874	-0.0188864
-0.0853476	-0.0164516	-0.522854	0.136202	-0.0479177	-0.010847			-0.175826	-0.243632	-0.0258629	0.349591	-0.0479177	-0.518445
-0.00810214	0.60395	0.20074	0.148867	0.130521	-0.0188864			-0.14678	0.11013	0.226755	-0.134206	-0.435765	-0.501703
-0.131441	0.349651	-0.10582	-0.30011	-0.104459	0.0192962			1.34743	0.0687386	0.0968799	0.028722	0.130521	-1.09986
0.0975291	0.705924	-0.0646039	-0.122492	-0.0344245	-0.518445			-0.524018	0.0192898	0.101176	0.254115	-0.104459	-0.358831
-0.169426	0.242001	-0.0904695	-0.291971	0.0858586	0.412123			-0.0302281	0.867374	0.156628	0.177553	-0.0344245	-1.15332
0.173821	0.096205	-0.196279	0.223612	0.231875	-1.09986			-0.123433	0.206009	0.0253972	0.219092	0.20043	0.000279193
-0.0778791	0.0934831	-0.215007	-0.173826	0.0738921	-0.358831			-0.0525056	0.331386	0.175584	0.057815	0.0858586	-0.0434833
-0.355316	0.49119	-0.141201	-0.0782215	0.158668	-1.15332			0.41019	0.357181	-0.119954	0.242147	0.231875	-0.26685
-0.0588011	0.0807591	-0.850495	0.00103313	0.219769	-0.577549			-0.167283	1.55452	0.0714857	0.037659	0.0738921	0.228124
-0.0307545	-0.359914	0.0036303	0.0747986	-0.102516	0.000279193			0.204765	-0.0144307	-0.288577	-0.477961	0.158668	1.17081
-0.175826	0.0195849	-0.0364893	0.1821	0.096114	-0.0434833			-0.486121	0.126229	-0.522854	0.0739192	0.219769	0.189286
-0.14678	0.0193474	-0.30226	0.501136	0.188074	-0.26685			-0.0146535	-0.275821	-0.329414	-0.270001	-0.102516	-0.680901
1.34743	-0.0691679	0.0361049	-0.120458	-0.0690856	0.228124			0.109494	0.447991	0.304233	-0.0192358	0.188074	-0.0404107
-0.524018	-0.243632	0.229049	-0.11815	-0.283546	1.17081			-0.209564	-0.0324074	-0.0646039	-0.228432	0.0500445	-0.334885
-0.0302281	0.11013	-0.116479	0.0514479	-0.251705	-0.680901			-0.130217	-0.154317	-0.0904695	-0.000880249	-0.0690856	0.126427
0.00335708	0.0687386	-0.284193	0.231279	0.219357	-0.0404107			-0.209081	0.125526	-0.196279	0.308878	-0.306503	-0.144087
-0.123433	0.0192898	-0.0556348	-0.282724	0.139686	-0.132408			-0.141872	0.0802208	0.31585	-0.0572538	-0.283546	1.41178
-0.0525056	0.867374	0.331074	0.0193081	-0.0973674	-0.334885			-0.330775	-0.392105	-0.215007	0.0505194	-0.251705	-0.0208994
0.41019	0.206009	0.336157	0.133707	0.154385	0.126427			-0.223526	-0.0196699	0.0704802	0.0497735	0.219357	-0.154951
-0.167283	0.331386	-0.43923	-0.402174	0.623774	-0.144087			-0.066976	0.308892	-0.141201	-2.35509	0.139686	0.0266487
0.204765	0.357181	0.102765	-0.453105	0.199333	1.41178			-0.0543932	-0.243527	-0.850495	-0.076501	-0.0211443	0.10676
-0.486121	1.55452	0.0717255	-0.153841	0.064985	-0.0208994			-0.0827144	0.542795	0.0036303	0.0330152	0.154385	-0.352706
0.226755	-0.0747914	-0.117546	0.00367749	-0.145021	-0.154951			0.0170967	-0.0032285	-0.30226	0.604252	0.623774	0.208305
-0.0146535	-0.0144307	0.164449	-0.0452953	0.463429	0.0266487			-0.119989	-0.179269	0.0361049	-0.339347	0.199333	0.19833
-0.209564	0.126229	-0.297731	0.739545	0.141196	0.10676			-0.10582	-0.0975607	0.229049	0.147559	0.064985	0.0196816
-0.130217	-0.275821	0.278567	-0.435292	0.0876152	-0.352706			-0.863613	0.293294	0.0123506	0.136202	-0.145021	-1.07329
-0.209081	0.447991	-0.0501691	-0.0119485	0.356121	0.208305			-0.330412	0.382549	-0.284193	0.148867	-0.0888896	0.0484426
-0.141872	-0.0324074	0.54584	-0.179696	-0.0469845	0.0196816			-0.0286522	-0.145492	0.8805	-0.145286	0.141196	-0.0703779
0.175584	-0.154317	-0.084405	-0.150407	0.333943	-1.07329			0.00356733	0.125	-0.155952	-0.291971	0.0876152	0.151956
-0.119954	0.125526	-0.0031032	-0.126861	0.0714706	0.0484426			0.016818	1.48491	-0.0556348	0.466869	0.356121	0.0639373
-0.330775	0.0802208	-0.117982	-0.108315	0.0940544	-0.0703779			-0.0761021	-0.28465	0.336157	0.572674	-0.0469845	-0.0177937
-0.223526	-0.392105	-0.11587	0.256404	-0.184468	0.151956			0.0911	0.266728	-0.43923	-0.173826	0.43503	0.330272
-0.066976	-0.0196699	0.0140319	-0.0872278	-0.163773	0.0639373			-0.116479	-0.00940931	-1.03309	-0.0782215	0.0714706	-0.849706
-0.0543932	0.308892	-0.184618	0.087715	0.20551	-0.0177937			-0.370963	0.0398595	-0.117546	-0.349646	0.0940544	-0.485124
0.0714857	-0.501703	0.05806	-0.551899	0.279804	0.330272			0.570443	0.225867	0.288622	0.00103313	-0.184468	-0.144613
-0.0827144	-0.243527	-0.718836	-0.670744	0.243388	-0.655383			-0.164299	-0.126566	0.0224478	0.0747986	-0.163773	0.107542
0.0170967	0.542795	0.24655	-0.161552	-0.423772	-0.849706			-0.0797108	0.112648	-0.297731	0.1821	0.20551	-0.238548
-0.119989	-0.0032285	0.273607	-0.0516259	-0.0640314	-0.485124			-0.281407	-0.0642488	0.278567	0.501136	0.279804	-0.242361
-0.329414	-0.63805	0.0549749	0.385385	-0.00136052	-0.144613			0.0213368	0.0682611	-0.0501691	-0.136606	0.243388	0.38546
-0.863613	-0.179269	-0.0802308	0.481413	-0.116909	0.107542			-0.122893	0.381638	0.155138	-0.0870556	-0.0334333	-0.0964402
-0.330412	-0.0975607	-0.236659	-0.0612188	-0.0208152	-0.134206			0.228425	0.0648266	-0.169665	0.50869	-0.423772	-0.0455563
-0.0286522	0.293294	-0.0949961	0.980826	-0.000886426	-0.238548			0.102765	0.304498	0.54584	-0.120458	-0.0640314	-0.879834
0.00356733	0.382549	-0.29287	-0.14813	-0.166204	-0.242361			-0.55462	0.0604092	-0.084405	-0.11815	-0.00136052	-0.0626599
0.0704802	0.125	0.0829098	-0.0540972	-0.0553141	0.38546			-0.164095	-0.655383	-0.0031032	-0.044253	-0.116909	0.153331
0.016818	1.48491	-0.26772	-0.149099	0.0917281	-0.0964402			-0.0406485	-1.34308	0.0140289	0.13462	-0.0208152	0.258564
-0.0761021	-0.28465	0.189589	-0.200231	-0.0596768	-0.0455563			0.164449	0.392338	-0.117982	-1.51648	-0.000886426	-0.255686
0.0911	0.266728	0.197438	0.136427	-0.195108	-0.879834			-0.195587	0.0875148	-0.11587	-0.282724	-0.166204	-0.0418627
-0.370963	-0.00940931	-0.0708586	0.249049	-0.120845	-0.0626599			-0.0278942	0.122354	0.0140319	0.0193081	-0.0553141	-0.26963
0.570443	0.0398595	0.310988	-0.322277	0.134045	0.153331			-0.149629	0.726043	-0.184618	0.133707	0.0917281	-0.0495498
-0.164299	0.225867	0.0215269	0.44979	-0.180627	0.258564			0.472344	1.4789	0.05806	0.168707	-0.0596768	0.171936
-0.0797108	-0.126566	0.0478664	0.0648819	0.629326	-0.255686			-0.310579	0.21891	-0.718836	-0.153841	-0.120845	0.0557416
-0.137081	0.111084	-0.0747915	-0.111741	0.252755	-0.0418627			0.0381699	-0.19442	-0.0387908	-0.244451	0.134045	0.728919
-0.281407	0.112648	-0.203276	-0.0444851	0.0726743	-0.26963			-0.282719	0.0194143	0.098365	0.739545	-0.180627	-1.39505
0.0213368	-0.0642488	0.452654	0.21277	-0.271774	-0.0495498			-0.0600786	0.341677	0.0479617	-0.453985	0.629326	0.183921
-0.122893	0.287783	0.166588	0.550985	0.0406952	0.171936			-0.1491	0.949123	0.24655	-0.435292	0.252755	-0.672433
0.228425	0.0682611	-0.145231	-0.729654	0.0517941	0.0557416			0.0596485	-0.0303873	0.222442	-0.0749178	0.0726743	0.107173
-0.55462	0.381638	0.0743929	-0.31302	-0.0573877	0.728919			-0.277798	0.000143809	0.363791	0.82696	-0.271774	-0.0513571
-1.03309	0.0648266	0.0772337	0.118758	0.0817671	-1.39505			-0.506726	0.629178	0.0549749	-0.179696	0.0517941	0.298385
-0.164095	0.304498	-0.0223693	0.0653912	0.103815	0.183921			0.112759	-1.80564	-0.0802308	-0.150407	-0.0573877	-0.0446347
-0.0406485	0.0604092	-0.136314	-0.739582	0.411588	-0.672433			-0.306312	0.0736897	0.120764	-0.185377	0.0817671	-0.314739
-0.195587	-1.34308	-0.370824	0.00784322	-0.00627184	0.107173			-0.0131547	-0.118131	-0.0949961	-0.108315	0.103815	0.066272
-0.0278942	0.392338	-0.924994	0.276685	-0.473172	-0.0513571			-0.196901	0.200234	-0.0961987	-0.412486	0.411588	0.00616783
0.0224478	0.0875148	-0.0250356	0.38196	-0.00823504	0.298385			-0.416659	0.212106	0.0829098	0.256404	-0.00627184	-0.395422
-0.149629	0.122354	0.224331	-0.261846	-0.317114	-0.0446347			-0.169746	0.350702	-0.26772	-0.0872278	-0.212946	0.0636778
0.472344	0.028722	-0.0931777	-0.141412	0.0253972	-0.000880249			-0.0773068	0.170417	0.047329	0.087715	-0.473172	0.0752162
-0.310579	0.254115	-0.179303	0.162789	-0.19658	-0.314739			-0.528853	0.827308	-0.192182	-0.209815	0.210548	-0.516931
0.0381699	0.726043	-0.239761	0.577929	-0.209117	0.066272			0.103132	0.0795543	-0.10822	-0.670744	-0.00823504	-0.101043
-0.169665	1.4789	0.577481	-0.717603	-0.292571	0.00616783			-0.288516	-0.333956	0.189589	-0.161552	-0.317114	-1.28931
-0.282719	0.21891	0.187819	0.128278	0.646178	-0.395422			-0.250447	0.00907817	-0.0708586	-0.376748	-0.19658	0.225526
-0.0600786	-0.19442	0.266488	-0.298413	-0.260375	-0.0572538			0.26386	0.278023	0.310988	0.385385	-0.209117	0.0242913
-0.1491	0.0194143	-0.0979589	-0.107605	-0.116818	0.0752162			0.0755439	0.34151	-0.288888	0.481413	-0.292571	0.719741
0.0596485	0.341677	0.139464	-0.165059	0.0744763	-0.516931			-0.402277	-0.156086	0.0463233	-0.0612188	0.646178	-0.0630377
-0.277798	0.949123	-0.085697	-0.578394	0.028141	-0.101043			-0.467615	0.341294	0.0215269	-0.14813	-0.260375	0.635447
-0.506726	0.000143809	-0.0434942	0.0222588	-0.198979	-1.28931			-0.300957	0.126321	0.0478664	-0.267595	-0.0416447	0.149907
-0.0387908	0.629178	0.221079	0.412443	0.304233	0.225526			-0.180358	0.179794	-0.0747915	-0.149099	0.20074	-0.236597
0.098365	-1.80564	-0.418462	-0.100955	-0.0603688	-0.339347			-0.288523	0.913016	-0.203276	-0.200231	-0.116818	0.330257
0.0479617	0.0736897	0.296785	-0.197067	0.275445	0.635447			-0.145116	0.421171	-0.0466235	0.120863	0.0744763	-0.30011
0.112759	-0.477961	-0.715358	-0.119356	0.149037	0.149907			0.224331	-0.01363	-0.0626155	0.136427	0.028141	-0.147795
0.222442	-0.270001	0.205253	0.26466	-0.0902363	-0.236597			0.0376415	0.253367	0.452654	0.249049	-0.198979	-0.356744
-0.306312	-0.118131	0.548151	-0.173082	0.31585	0.330257			0.1057	0.157335	0.166588	0.44979	-0.0603688	0.118715
-0.0131547	0.200234	-0.317808	0.138319	-0.00167918	-0.147795			0.164778	0.149678	-0.298762	0.019822	0.275445	0.223612
-0.196901	0.212106	0.0237074	0.122638	-0.0148091	0.466869			-0.665979	-0.118024	0.0743929	-0.111741	0.149037	0.0426671
-0.416659	0.350702	0.0928625	-0.0202095	-0.00852636	-0.356744			0.014546	0.0490274	0.193922	0.113888	-0.0902363	0.0951331
0.047329	0.170417	0.188171	0.200633	0.0877236	0.118715			0.363618	0.372109	0.0772337	-0.0444851	-0.0364893	-0.0697164
-0.169746	0.827308	-0.00322058	-0.202953	-0.299714	0.572674			-0.29109	0.406638	-0.0219227	0.21277	-0.00167918	0.231456
-0.0773068	0.0795543	-0.0855367	0.00075039	0.0123506	0.0426671			-1.0538	-0.0366184	-0.136314	-0.441538	-0.0148091	0.130247
-0.528853	-0.333956	0.162982	-0.000325965	0.162585	0.0951331			0.0139906	-0.122492	0.172656	0.550985	-0.00852636	0.183585
-0.10822	0.00907817	-0.0460148	-0.533583	-0.079051	-0.0697164			0.526135	1.66375	-0.370824	-0.729654	0.0877236	0.171054
0.103132	0.278023	0.0641114	-0.647356	0.8805	0.231456			0.146264	0.479561	-0.924994	-0.0763595	-0.299714	0.154289
-0.288888	0.34151	-0.287005	-0.231738	-0.0287497	0.130247			-0.170246	0.109387	-0.36865	-0.43304	0.162585	-0.0502165
-0.288516	-0.156086	0.0188559	-0.372932	-0.155952	0.183585			-0.0979589	-0.608895	-0.0931777	0.113545	-0.079051	0.177079
0.0463233	0.341294	-0.106963	-0.509186	0.00772328	0.171054			-0.0546284	0.502334	-0.179303	-0.31302	-0.0287497	-0.0202348
-0.250447	0.126321	-0.249626	0.0742142	-0.197049	0.154289			-0.0265048	0.166526	-0.170578	-0.437703	0.00772328	-0.279445
0.26386	0.0505194	-0.122797	0.572266	0.00444603	-0.349646			-0.752325	-0.09578	-0.0719279	0.118758	-0.197049	0.373398
0.0755439	0.179794	0.671918	0.0951362	0.0998759	-0.0502165			-0.263627	0.0410111	-0.239761	0.0653912	0.331074	-0.0143545
-0.0626155	0.913016	-0.478096	-0.112203	0.0337878	0.177079			-0.0581946	1.01988	0.577481	-0.235831	0.00444603	0.220099
-0.402277	0.421171	-0.102817	-0.181421	-0.025563	-0.136606			-0.309383	0.0278196	-0.433483	0.00784322	0.0998759	-0.0749012
-0.298762	-0.01363	0.362138	-0.0458542	0.358621	-0.0202348			-0.493084	0.672317	-0.481847	-0.500682	-0.137081	-0.887304
-0.467615	0.253367	-0.12627	0.36391	1.17348	-0.279445			-0.0446416	-0.139064	0.187819	-0.18339	0.0337878	-0.480751
-0.300957	0.157335	0.723677	-0.192032	0.289979	0.50869			0.357661	0.176704	0.266488	-0.450365	-0.025563	0.0514479
0.193922	0.604252	0.0979242	-0.242463	0.437396	0.373398			-0.489258	0.0933006	-0.214874	0.276685	0.358621	0.231279
-0.180358	0.149678	-0.305377	-0.842851	0.288622	-0.0143545			0.0178422	0.111083	0.139464	-0.261846	1.17348	0.434342
-0.288523	0.0490274	-0.107071	0.10333	-0.257512	0.220099			0.210104	0.894504	-0.0434942	-0.0805461	0.289979	-0.120253
-0.145116	0.372109	-0.0319545	0.0197387	0.122438	-0.0749012			0.368703	0.275806	0.221079	0.162789	0.437396	-0.357229
0.0376415	0.147559	0.199711	-0.125714	-0.0715591	-0.887304			-0.214937	0.720468	-0.418462	0.398696	0.0717255	-1.84565
0.1057	0.406638	-0.162742	0.377459	0.106802	-0.480751			0.162982	0.217533	0.296785	-0.717603	-0.257512	-0.063973
0.164778	-0.0366184	0.00743409	0.187196	0.194237	-0.044253			-0.425698	0.0197254	0.198227	-0.298413	0.122438	-0.113967
-0.665979	-0.145286	0.28779	0.0469632	0.0760218	0.434342			-0.0600382	0.019706	-0.715358	-0.107605	-0.0715591	0.0470862
0.014546	1.66375	0.113725	0.163854	-0.207369	-0.120253			-0.15301	0.0623186	0.548151	-0.510068	0.106802	-0.825948
0.363618	0.479561	-0.182111	0.398507	0.105418	-0.357229			-0.117458	0.102142	0.256851	-0.165059	0.194237	0.162926
-0.0719279	0.109387	-0.139018	0.044027	0.155138	-1.84565			-0.0222107	-0.0426878	-0.317808	-0.578394	0.0760218	-0.402174
-0.29109	-0.608895	0.113505	-0.624248	0.375828	-0.063973			-0.266994	0.212337	0.0237074	-0.174125	-0.207369	0.168918
-1.0538	0.502334	-0.314931	0.450656	-0.105773	-0.113967			0.101765	-0.0353379	0.00594328	0.0222588	0.105418	-0.453105
0.0139906	0.166526	-0.163121	-0.255385	0.0140289	0.0470862			-0.146559	-0.0689496	0.188171	0.177026	0.375828	-0.427509
0.526135	-0.09578	-0.111605	0.108605	0.103418	-0.825948			-0.208392	-0.234432	-0.465471	0.412443	-0.105773	-0.424287
0.146264	0.0410111	-0.137376	0.167358	-0.0295035	0.162926			-0.0968971	-0.665043	0.0683207	-0.100955	0.103418	-0.851467
-0.433483	-0.0870556	0.184261	0.106163	-0.191664	0.168918			-0.122483	-0.0339931	-0.0010312	0.053751	-0.0295035	0.0203955
-0.170246	1.01988	-0.0135662	-0.192988	-0.335184	0.168707			-0.02281	0.0878355	-0.00322058	-0.197067	-0.191664	-0.181192
-0.0546284	0.0278196	-0.285257	-0.0682216	0.297506	-0.427509			0.356549	0.77171	0.0517331	-0.119356	-0.335184	-1.12734
-0.0265048	0.672317	-0.231119	-0.0455085	-0.121415	-0.424287			-0.0240169	0.18934	-0.0460148	0.138319	0.297506	0.00367749
-0.752325	-0.139064	-0.234226	-0.152207	0.0511539	-0.851467			0.291332	-0.0454457	0.0641114	0.122638	-0.121415	-0.0452953
-0.263627	0.176704	0.294927	0.00989175	-0.0548294	0.0203955			0.00792943	0.282462	-0.106963	0.118368	0.0511539	0.183992
-0.0581946	0.13462	0.19288	0.963969	0.389543	-0.181192			-0.119835	-0.126861	-0.249626	-0.0202095	-0.0548294	-1.18244
-0.309383	-1.51648	-0.0938352	-0.12265	-0.10816	-1.12734			-0.00366973	-0.0186212	0.0246455	0.200633	0.389543	-0.189882
-0.493084	0.0933006	-0.348246	-0.115576	0.151085	0.183992			-0.0822821	-0.48857	-0.0629168	-0.202953	-0.10816	0.0197932
-0.0446416	0.111083	-0.117919	0.0193217	0.917731	-1.18244			-0.146212	1.65968	-0.122797	0.00075039	0.151085	-0.547991
0.357661	0.894504	3.89081	-0.199431	-0.240138	-0.189882			-0.0214913	0.26618	0.671918	-0.000325965	0.917731	0.000943092
0.00594328	0.275806	0.266611	0.0747591	-0.447213	0.0197932			0.157073	-0.0404945	-0.478096	-0.533583	-0.240138	0.170089
-0.489258	0.720468	-0.15721	-0.151403	-0.10555	0.82696			0.147246	-0.0617873	-0.102817	-0.647356	-0.447213	-0.079099
0.0178422	0.217533	0.339655	0.123044	0.0272382	-0.547991			-0.0268168	-0.247607	0.362138	-0.231738	-0.10555	-0.0392033
0.210104	0.0197254	-0.197792	0.129846	0.144497	0.000943092			0.0629489	-0.364087	-0.0231064	-0.509186	0.0272382	-0.0119485
0.368703	0.019706	-0.0856696	0.0893544	-0.16196	0.170089			-0.281518	0.189609	0.723677	0.112791	0.144497	-0.34886
-0.214937	0.0623186	0.713759	0.0956204	0.0628226	-0.079099			0.639674	-0.0456731	0.156893	0.0742142	-0.16196	-0.0592172
0.0517331	0.102142	1.62878	0.314994	0.363791	-0.0392033			-0.0938352	-0.520959	0.0979242	0.119984	0.0628226	-0.212198
-0.425698	-0.0426878	-0.110621	5.78351	0.0869497	-0.34886			-0.167776	-0.0975334	-0.305377	0.572266	0.0869497	-0.0114504
-0.0600382	0.212337	-0.475404	0.467198	0.165856	-0.0592172			-0.385405	-0.163065	-0.107071	-0.151756	0.273607	-0.0812262
-0.15301	-0.244451	0.654897	-0.24654	0.120764	-0.212198			0.0107983	-0.209485	-0.0319545	0.0951362	0.165856	0.241412
-0.117458	-0.0353379	0.0466313	0.291538	0.0158793	-0.0114504			0.106819	-0.202281	0.199711	-0.112203	0.0158793	-0.466147
-0.0222107	-0.0689496	-0.034289	-0.166497	-0.679888	-0.0812262			-0.116994	0.670805	-0.267953	-0.181421	-0.679888	-0.100968
-0.266994	-0.234432	0.120958	-0.604336	0.218369	0.241412			0.225543	-0.184118	-0.162742	-0.0458542	0.218369	-0.120709
0.0246455	-0.665043	0.359136	-0.0232504	0.000132458	-0.412486			-0.0159034	0.168544	-0.013041	0.165236	0.000132458	-0.492204
0.101765	-0.0339931	-0.150429	-0.124717	0.186417	-0.466147			-0.449659	0.360429	0.00743409	0.0197333	-0.236659	0.410287
-0.0629168	-0.453985	0.235123	0.157042	0.286996	-0.100968			-0.0720824	0.0616469	0.113725	-0.192032	0.186417	0.0188347
-0.146559	0.0878355	-0.190635	0.0193197	-0.718688	-0.120709			0.0214563	-0.109425	-0.182111	-0.192383	0.286996	-0.551899
-0.208392	0.77171	0.403453	-0.117827	-0.0136938	-0.492204			0.0585659	0.115016	-0.139018	-0.242463	-0.718688	-0.162028
-0.0968971	-0.0749178	0.0808047	-0.373615	0.0898683	0.410287			0.110672	0.0931786	0.113505	0.404695	-0.0136938	0.000858074
-0.122483	0.18934	-0.178119	-0.0305368	0.0538114	0.0188347			-0.0491433	0.3671	0.0685113	0.0321463	0.0898683	-0.0666566
-0.02281	-0.0454457	-0.241017	0.0434013	-0.0961987	-0.162028			-0.0459574	0.264935	-0.163121	0.0197387	-0.29287	-0.221333
-0.0231064	0.282462	0.154263	0.0779004	0.420824	0.000858074			-0.115354	0.0346928	-0.200413	-0.125714	0.0538114	-0.233218
0.356549	-0.0186212	-0.0736457	0.15881	0.0728796	-0.0975334			-0.463663	-0.157895	-0.111605	0.187196	0.420824	-0.180947
-0.0240169	-0.48857	0.0889765	0.430586	-0.0472328	-0.0666566			-0.0991682	0.0842699	-0.000413524	0.751887	0.0728796	-0.0516259
0.291332	1.65968	-0.0416085	-0.1449	-0.0879013	-0.209815			-0.0426032	0.364657	0.0536709	0.0469632	-0.0472328	-0.395594
-0.013041	0.26618	0.134366	0.0194608	-0.192182	-0.221333			-0.0448228	0.103435	-0.604424	0.163854	-0.0879013	0.340716
0.00792943	-0.185377	0.0088762	0.146253	0.452168	-0.233218			0.241871	0.0881808	-0.137376	-0.624248	0.452168	0.0798881
-0.119835	-0.0404945	0.077489	0.315212	-0.084855	-0.180947			0.518538	0.248487	0.184261	0.450656	-0.084855	-0.00046012
-0.00366973	-0.0617873	0.0150981	0.0126218	0.0851409	-0.395594			-0.190635	0.294991	-0.0135662	0.108605	0.0851409	-0.579525
-0.0822821	-0.247607	0.194374	0.154144	0.12843	0.340716			-0.151121	-0.075956	-0.285257	-0.250347	0.12843	-0.109226
-0.146212	-0.364087	0.971618	0.266029	-0.25619	0.0798881			0.184823	0.589342	-0.130318	0.167358	0.197438	-0.597488
-0.0214913	0.189609	-0.0975735	-0.166104	0.129017	-0.00046012			-0.035354	-0.0479131	-0.231119	0.154562	-0.25619	0.245873
-0.200413	-0.0456731	-0.0311664	-0.279621	-0.0931886	-0.579525			0.105308	0.126347	-0.234226	0.106163	0.129017	-0.348801
0.157073	-0.520959	0.133225	-0.203408	-0.121323	-0.109226			-0.259505	0.200158	0.294927	-0.514411	-0.0931886	0.342
0.147246	-0.163065	-0.060604	-0.74954	-0.0365393	-0.597488			-0.085108	0.358997	0.19288	-0.0682216	-0.121323	0.980826
-0.0268168	-0.209485	0.0423859	0.0193296	0.10912	0.245873			0.0414961	0.279027	-0.103662	0.0802157	-0.0365393	-0.0540972
0.0629489	-0.376748	0.514657	0.422049	-0.0764001	-0.348801			-0.22702	0.265051	-0.365971	-0.0455085	0.10912	0.46742
-0.130318	-0.202281	0.0971774	-0.519589	-0.279293	0.342			0.103273	0.0595506	-0.348246	0.119041	-0.0764001	-0.473482
-0.281518	0.670805	-0.107527	-0.0976941	0.221402	0.46742			-0.113499	-0.0217838	-0.117919	0.00989175	-0.279293	-0.038879
0.639674	-0.184118	0.214705	0.10265	-0.39478	-0.473482			0.139204	0.511071	3.89081	0.963969	0.221402	0.0196247
-0.103662	0.168544	-0.0435755	0.259567	0.153361	-0.038879			0.150692	0.0187091	0.266611	-0.12265	-0.39478	0.0988337
-0.167776	0.360429	-0.13692	-0.0209378	-0.223566	0.0196247			-0.251211	-0.739582	-0.15721	-0.115576	0.153361	-0.322277
-0.385405	0.0616469	-0.151287	-0.495121	-0.435417	0.0988337			0.0636633	-0.898607	0.339655	0.305712	-0.223566	0.0196466
0.0107983	-0.109425	0.00770096	-0.128161	0.157746	0.0196466			-0.31235	-0.322194	-0.197792	0.0193217	-0.435417	0.920332
0.106819	-0.267595	-0.195355	-0.0721819	0.0134573	0.920332			0.0230912	-0.112632	-0.0856696	-0.14671	0.157746	-0.560181
-0.116994	0.120863	0.0841072	0.34133	-0.0466235	-0.560181			-0.0728437	0.194497	1.62878	0.0747591	0.0134573	-0.304659
0.225543	0.115016	-0.0675081	-0.0826181	0.626709	-0.304659			0.265068	-1.14618	-0.110621	0.123044	0.626709	0.0294
-0.0159034	0.0931786	-0.123251	0.556661	0.457177	0.0294			-0.0656726	0.280387	-0.475404	0.129846	0.457177	-0.733193
-0.449659	0.3671	0.0518957	-0.464558	-0.0144043	-0.733193			0.273872	0.292717	0.0466313	0.0956204	-0.0144043	0.0648819
-0.0720824	0.264935	-0.0451887	0.11762	-0.439363	-0.735853			-0.00130316	0.720278	-0.034289	0.314994	-0.439363	-0.735853
0.0214563	0.0346928	-0.170814	-0.339756	-0.0516081	-0.369451			-0.0758037	0.0194652	-0.169873	5.78351	-0.0516081	-0.369451
0.0585659	-0.157895	-0.216269	-0.0482113	-0.0216063	-0.0667049			-0.27766	-0.184523	0.120958	-0.122245	-0.145231	-0.0667049
0.110672	0.019822	-0.0219347	0.176227	0.31274	-0.177583			-0.000413653	-0.0561002	0.359136	0.291538	-0.0216063	-0.177583
-0.0491433	0.0842699	-0.254323	-0.0182434	0.00184073	-0.0767424			-0.212933	0.189467	-0.0958908	-0.166497	0.31274	-0.0767424
-0.0459574	0.364657	-0.323172	0.135364	-0.0219227	-0.441538			0.971618	0.890603	0.235123	-0.0232504	0.00184073	-0.370262
-0.115354	0.103435	-0.193662	-2.21651	-0.0702503	-0.370262			0.094224	-0.0958263	0.408531	0.157042	-0.0223693	-0.0845261
-0.463663	0.113888	-0.0216711	-0.143982	-0.123728	-0.0845261			0.530099	-0.10636	-0.544706	0.0193197	-0.0702503	0.171413
-0.0991682	0.0881808	-0.0589336	0.199527	0.985395	0.171413			-0.0429965	0.151944	-0.178119	-0.301925	-0.123728	-0.0473221
-0.0426032	0.248487	0.274426	0.184178	0.172656	-0.0473221			0.0239222	0.434632	-0.241017	-0.373615	0.985395	-0.0577828
-0.0448228	0.294991	0.0350562	0.270254	0.176111	-0.0577828			-0.130924	0.109678	0.154263	-0.0305368	0.176111	-0.0677089
0.241871	-0.075956	-0.241807	-0.0686595	-0.0566588	-0.0677089			-0.107527	-0.190998	0.295787	0.0434013	-0.0566588	0.135549
0.518538	0.589342	0.079077	-0.145334	-0.0590019	-0.43304			-0.0424165	0.504793	-0.208368	-0.234901	-0.0590019	-0.00297364
-0.151121	-0.0479131	0.05369	-0.0156911	-0.410477	0.135549			0.21812	0.196206	-0.183908	-0.0943439	-0.410477	-0.250865
0.184823	0.126347	0.0142083	0.0292263	-0.36865	-0.00297364			-0.306497	-0.173239	-0.0126059	0.122219	-0.0250356	-0.937156
-0.035354	0.200158	0.0488944	-0.202962	0.127651	-0.250865			0.264533	-0.272623	-0.0416085	-0.1449	0.127651	-0.654068
0.408531	-0.0763595	1.25629	0.144917	0.275448	-0.937156			-0.141541	-0.141412	0.134366	-0.233296	0.275448	0.168295
0.105308	0.358997	-0.231711	-0.175804	0.401701	-0.654068			0.0637176	0.24132	-0.297093	0.0194608	0.401701	0.103207
-0.259505	0.113545	-0.164059	-0.0363228	-0.222564	0.168295			0.00252554	0.250846	0.077489	-0.760763	-0.222564	-0.895584
-0.085108	-0.437703	-0.115995	-0.0664908	0.172078	0.103207			0.0518443	-0.0105626	0.0150981	-0.464817	0.172078	1.30964
0.0414961	0.279027	0.230059	-0.047828	-0.068112	-0.895584			-0.189204	0.00109285	0.194374	0.146253	-0.068112	-0.358752
-0.22702	0.265051	0.367867	0.14728	-0.170578	1.30964			-0.518731	0.241715	-0.164258	-0.241676	-0.0386339	0.200519
0.103273	0.0595506	-0.0146814	0.203432	-0.0386339	-0.358752			0.0305057	1.18941	-0.0975735	0.315212	-0.121647	-0.119568
-0.113499	-0.0217838	0.29877	0.82707	-0.121647	0.200519			-0.189925	0.577929	-0.0311664	0.154144	0.272685	-0.375019
0.139204	0.511071	0.0219279	-0.444184	0.272685	-0.119568			-0.00199897	-0.0331103	-0.00674211	0.0616525	0.139015	-0.0881345
0.150692	0.0187091	-0.155223	-0.0375027	0.139015	-0.375019			-0.0325902	-0.243719	0.067946	-0.166104	0.104699	-0.114166
-0.544706	-0.898607	-0.184011	-0.328586	0.104699	-0.0881345			-0.238278	-0.577756	0.213493	-0.279621	0.264711	-0.0858082
-0.00348611	-0.322194	-0.277796	-0.0853621	0.264711	-0.114166			-0.348854	0.128278	0.216076	-0.203408	0.237343	-0.125232
0.295787	-0.112632	0.320001	0.0414563	0.237343	-0.235831			0.0350562	-0.08163	0.242096	0.257392	0.119953	-0.312534
-0.251211	0.194497	0.0842006	0.246895	0.119953	-0.0858082			-0.107967	0.26317	0.676663	0.0193296	0.0966163	-0.224869
0.0636633	-1.14618	0.0129568	-0.0622103	0.0966163	-0.125232			-0.323578	-0.0343696	0.0423859	0.422049	0.480339	-0.452424
-0.31235	0.280387	-0.108678	0.224732	0.480339	-0.312534			-0.224963	0.604218	0.514657	-0.519589	-0.210486	-0.397233
0.0230912	0.292717	0.34987	-0.0975705	-0.210486	-0.224869			-0.472448	-0.175957	-0.2666	0.10265	0.188814	-0.812037
-0.0728437	0.720278	0.00385828	0.019835	0.188814	-0.452424			-0.0887491	0.24183	0.0971774	0.259567	0.108321	-0.0731855
-0.208368	0.0194652	-0.0983077	0.100631	0.108321	-0.397233			-0.10464	0.0616276	0.214705	-0.0209378	-0.604604	-0.0645774
0.265068	-0.184523	0.0350105	0.605094	-0.604604	-0.500682			0.079077	-0.113667	-0.0435755	-0.495121	0.138337	-0.359556
-0.183908	-0.0561002	-0.612459	-0.202409	0.138337	-0.812037			0.100529	0.0188692	-0.075261	-0.254724	0.58947	-0.273983
-0.0126059	0.189467	0.0204188	-0.0257898	0.58947	-0.0731855			0.377684	0.138119	-0.13692	-0.252595	0.169739	-0.0617713
-0.297093	0.890603	-0.0554809	0.719532	-0.481847	-0.0645774			-0.155439	-0.244004	-0.151287	0.27855	0.110844	0.133732
-0.0656726	-0.0958263	-0.0157915	-0.0846662	0.169739	-0.359556			-0.485511	-0.187236	0.170165	-0.1703	0.239383	-0.105826
0.273872	-0.10636	0.06105	0.0750159	0.110844	-0.273983			-0.387031	0.308924	-0.200526	0.147056	-0.16405	0.38196
-0.00130316	0.151944	0.116265	0.0939239	-0.214874	-0.0617713			-0.130971	0.680556	-0.195355	0.34133	-0.085697	-1.36214
-0.0758037	0.434632	0.00393705	-0.422286	0.239383	-0.18339			-0.0993222	0.433981	0.0841072	0.0198889	-0.143806	-0.0175427
-0.27766	0.109678	0.0940795	-0.104244	-0.16405	-0.450365			-1.40543	-0.0657729	-0.0675081	-0.0826181	0.245059	-0.22844
-0.000413653	-0.190998	0.0959735	-0.199017	-0.143806	0.133732			0.0185579	-0.133332	-0.123251	-0.464558	0.205253	-0.228967
-0.212933	0.504793	0.239582	0.0823104	0.245059	-0.105826			-0.557794	-0.111952	0.0518957	0.11762	0.43553	-1.01527
-0.00674211	0.196206	-0.12647	-0.417917	0.198227	-1.36214			-0.155223	0.0266641	-0.0451887	-0.339756	-0.0667832	-0.0916251
0.094224	-0.173239	0.0215883	0.086904	0.43553	-0.0175427			0.450241	-0.456883	-0.170814	-0.0482113	0.43506	-0.159317
0.530099	-0.272623	-0.279032	0.0487547	-0.0667832	-0.22844			-0.138062	0.102149	-0.216269	0.176227	-0.0157391	0.800629
-0.0429965	0.24132	0.0515892	0.0512764	0.256851	-0.0805461			-0.0842781	0.189327	-0.0219347	-2.21651	0.0928625	0.0192683
0.0239222	0.250846	-0.187125	-0.287802	0.43506	-0.0105626			-0.227201	-0.173082	-0.387653	-0.143982	0.197601	3.10665
0.242096	0.00109285	-0.0420572	0.642242	-0.0157391	-0.228967			-0.200727	-1.07418	-0.178562	0.199527	0.235429	-0.283785
-0.130924	0.241715	-0.151772	-0.395991	0.197601	-1.01527			-0.0825266	-0.0616173	-0.323172	0.184178	0.0462442	0.521412
-0.2666	1.18941	-0.848193	-0.820335	0.235429	0.398696			0.0953269	0.152378	-0.0589336	0.270254	0.0928335	0.223025
-0.0424165	-0.0331103	0.066245	-0.288273	0.0462442	-0.0916251			-0.214875	0.22321	0.123345	-0.0686595	0.178168	-0.190388
0.21812	-0.243719	0.062222	0.0202108	0.0928335	-0.159317			-0.902124	0.319455	0.274426	-0.145334	0.458838	-0.195267
-0.306497	-0.577756	-0.0661426	-0.191863	-0.465471	0.800629			-0.208943	0.0632846	0.595073	-0.0156911	-0.0892456	-0.270756
0.170165	-0.08163	-0.408958	0.375496	0.0683207	0.0192683			0.123407	-0.039655	-0.241807	0.0292263	-0.0855367	-0.203205
-0.200526	0.26317	-0.0514182	0.60451	-0.0010312	3.10665			-0.00103292	0.418058	0.05369	-0.202962	0.40567	-0.0988596
0.264533	-0.510068	0.195757	-0.457401	0.178168	-0.283785			-0.108678	-0.23403	1.25629	0.144917	0.193049	-0.528452
-0.141541	-0.0343696	0.0697627	0.0954872	0.458838	0.521412			0.0350758	0.18401	-0.115995	-0.175804	-0.0395555	-0.239637
0.0637176	-0.174125	-0.0847747	0.100609	-0.0892456	0.223025			-0.362627	0.0192829	0.230059	-0.0363228	-0.59396	0.26466
0.00252554	0.604218	-0.09408	0.487185	0.40567	-0.190388			0.124818	-0.057519	0.0793605	-0.0664908	-0.287005	0.19788
0.0518443	-0.175957	-0.119017	-0.198669	0.193049	0.177026			-0.414662	0.0424544	0.367867	-0.047828	0.0188559	-0.979416
-0.387653	0.24183	0.0373328	-0.097334	-0.0395555	-0.195267			-0.051649	0.164039	0.177503	0.14728	0.0621681	0.0201585
-0.189204	0.0616276	-0.190397	-0.196473	-0.59396	-0.270756			0.0417994	0.248251	0.19554	0.203432	0.0116708	-0.311757
-0.518731	-0.113667	0.196698	0.868095	0.0621681	-0.203205			-0.208206	0.0208983	0.0219279	0.82707	0.307806	0.163059
0.0305057	0.0188692	-0.0514894	0.0773314	0.0116708	-0.0657729			-0.407655	1.14753	-0.277796	-0.444184	0.155837	-0.192063
-0.189925	0.138119	-0.173185	-0.00961819	0.307806	-0.0988596			-0.178582	0.571677	0.163875	0.406741	-0.115856	-0.11137
-0.00199897	-0.244004	0.0975704	-0.141909	0.155837	-0.528452			-0.211188	-0.170391	0.00422954	-0.369561	-0.22476	-0.0206309
-0.0325902	-0.187236	0.125255	0.0105622	-0.115856	-0.239637			-0.194713	-0.141121	-0.114284	-0.3792	-0.0177095	-0.600484
-0.238278	0.308924	-0.0823935	0.233194	-0.22476	0.19788			-0.122671	0.277844	0.320001	0.000652516	0.257699	0.228404
-0.348854	0.680556	-0.170598	0.144004	-0.0177095	-0.979416			-0.12289	0.0990818	0.00778363	-0.0853621	-0.0750629	-0.372932
0.123345	0.433981	0.362563	0.110442	0.257699	0.0201585			0.121877	0.521381	0.0842006	0.0414563	-0.0384577	0.94582
0.595073	0.053751	-0.165971	-0.0400391	-0.0750629	-0.311757			-0.19735	-0.561658	0.12818	0.246895	0.407475	0.423659
-0.107967	-0.133332	-0.237079	0.0193038	-0.0384577	0.22321			0.156028	0.237825	0.0129568	0.0860948	0.265627	-0.0942158
-0.323578	-0.111952	0.221208	-0.0338398	0.407475	0.163059			-0.358535	1.09562	0.0595485	-0.0622103	0.202132	-0.138066
-0.224963	0.0266641	-0.245938	0.0428928	0.265627	-0.192063			-0.478503	1.1641	0.34987	-1.43829	0.0258712	-0.187027
-0.472448	-0.456883	-0.438123	0.282611	0.202132	-0.11137			-0.393116	-0.067854	0.352273	0.019835	-0.12627	0.0380652
-0.0887491	0.102149	0.134439	0.078448	0.0258712	-0.0206309			-0.196163	-0.111507	0.00385828	0.391485	0.210916	-0.0651342
-0.10464	0.189327	0.141477	0.0419935	0.210916	-0.600484			0.351447	0.077392	-0.0065718	0.100631	0.121484	-0.451628
0.100529	-1.07418	0.168545	-0.0888156	0.156893	0.228404			-0.483607	-0.0573052	-0.0913611	0.605094	-0.268985	0.0785556
0.377684	-0.0616173	-0.0857389	0.217794	0.121484	0.94582			-0.339139	0.826406	-0.0983077	-0.395926	0.28779	-0.236813
-0.155439	0.152378	0.134424	-0.466177	-0.267953	0.423659			-0.166363	-0.264793	0.0350105	-0.0257898	0.094838	0.241435
-0.485511	0.319455	0.256636	0.0249859	-0.268985	-0.0942158			-0.187774	0.200569	-0.0554809	0.719532	0.0660932	0.0865611
0.19554	0.118368	0.036178	0.20438	0.094838	-0.138066			-0.338174	0.172057	-0.0832884	0.0193283	-0.0920133	0.100901
-0.387031	0.0632846	0.0335419	0.314284	0.0660932	-0.187027			-0.0507533	-0.618018	-0.0157915	-0.0846662	-0.204676	0.36391
-0.130971	-0.039655	0.0520196	0.282269	-0.0920133	0.112791			0.220462	-0.30904	0.06105	0.0750159	0.178062	-0.120196
-0.0993222	0.418058	-0.514899	-0.105012	-0.204676	0.0380652			-0.113684	0.0721776	0.116265	-0.104244	0.0513743	-0.0330793
-1.40543	-0.23403	0.131777	-0.26378	0.178062	-0.0651342			-0.168723	-0.842851	-0.435668	-0.269484	0.0627967	-0.199996
0.0185579	0.18401	-0.0300214	0.214564	0.0513743	-0.451628			-0.173231	0.40308	-0.291459	0.194991	0.0397591	0.203094
-0.557794	0.0192829	0.308282	0.316755	0.0627967	0.0785556			0.0988692	-0.309892	0.00393705	-0.199017	-0.0336379	-0.795534
0.163875	-0.057519	0.0276068	-0.0567256	0.0397591	-0.236813			-0.00770574	0.00843989	-0.525535	-0.271875	-0.314931	-0.139994
0.450241	0.0424544	0.279843	-0.223561	-0.0336379	0.241435			0.179065	0.0201282	0.0940795	-0.612771	-0.0346052	0.853397
-0.138062	0.164039	-0.107021	-1.09666	-0.0346052	0.0865611			-0.305663	-0.0143609	0.0959735	0.0823104	0.12283	-1.7497
-0.114284	0.248251	-0.0868332	-0.0668824	0.0685113	0.100901			-0.0929145	-0.401014	-0.115055	-0.417917	-0.0850526	-0.375238
-0.0842781	0.0208983	-0.158023	0.360872	0.12283	0.0197333			-0.696283	0.145409	-0.282828	0.086904	0.0313217	-0.0875129
0.00778363	1.14753	0.219576	0.0188687	-0.0850526	-0.120196			0.066245	0.377459	-0.12647	0.0718267	0.0140092	-0.208448
-0.227201	0.571677	0.437868	0.149509	0.0313217	-0.192383			0.120393	0.0194605	0.0845796	0.0512764	-0.219495	0.10333
-0.200727	-0.170391	-0.619116	-0.00988358	0.0140092	-0.0330793			-0.249181	0.640676	0.0215883	0.146898	-0.12964	-0.395355
-0.0825266	-0.141121	-0.00304248	0.190162	-0.000413524	-0.199996			-0.424687	0.101651	-0.279032	0.232387	-0.0161925	-0.136862
0.0953269	0.277844	-0.29215	0.296741	0.0536709	0.203094			-0.62954	0.398507	0.0515892	-0.287802	-0.16842	0.00243738
-0.214875	0.0990818	-0.10785	-0.548565	-0.219495	-0.795534			0.15169	-0.06867	0.0388307	0.642242	-0.107837	-1.07037
-0.902124	0.521381	-0.122457	0.299694	-0.604424	-0.139994			0.165986	-0.127327	0.0410598	-0.820335	0.0330278	-0.210381
-0.208943	-0.561658	-0.698654	-0.000250445	-0.12964	0.853397			-0.133568	-0.26784	-0.0801145	0.0202108	-0.0907127	-0.402732
0.123407	0.237825	-0.181618	0.175869	-0.0161925	-1.7497			-0.354029	0.128758	-0.0403616	-0.191863	0.135524	0.0193963
-0.00103292	0.119984	-0.0114708	0.17734	-0.16842	-0.375238			-0.102006	-0.073513	0.0748103	0.0796043	-0.0206113	-0.93514
0.0350758	1.09562	0.212987	0.390232	-0.107837	-0.0875129			-0.474653	0.145172	-0.187125	0.375496	0.086274	0.295603
-0.362627	1.1641	-0.0822692	0.317824	0.0330278	-0.208448			-0.203128	0.0796462	-0.0420572	-0.0168947	-0.624357	-0.000425469
0.352273	-0.151756	-0.0445018	0.0464738	-0.0907127	-0.395355			0.282838	0.200162	-0.0511481	0.0954872	0.330907	-0.110389
0.124818	-0.067854	-0.0676747	-0.393662	0.135524	-0.136862			-0.241882	0.162999	-0.128185	-0.030968	-0.0247016	-0.874263
-0.0913611	-0.111507	-0.082503	-0.0361519	-0.0206113	0.0321463			0.0992751	0.234509	-0.151772	0.225693	0.284505	0.141304
-0.414662	0.077392	0.00593993	0.0201186	0.086274	0.00243738			-0.0252868	0.167732	-0.848193	0.0557326	0.140582	-0.215528
-0.051649	-0.0573052	0.377593	0.0193668	-0.624357	-0.0143609			-0.490075	0.0548406	0.062222	-0.0427017	0.311724	-1.65192
0.0417994	0.165236	-0.189189	-0.270203	0.330907	-1.07037			-0.199348	0.106682	-0.0661426	-0.395413	-0.182216	0.117135
-0.435668	0.826406	0.160637	0.464611	-0.0247016	-0.210381			-0.301419	0.225276	-0.408958	0.242442	0.0973045	0.044027
-0.208206	-0.264793	0.119725	0.104159	0.284505	-0.402732			0.104402	-0.144497	-0.357698	-0.198669	0.435204	-0.0604456
-0.407655	0.200569	-0.0177352	-0.104127	-0.365971	0.0193963			-0.0755473	-0.111404	-0.268386	-0.0849744	-0.181746	-0.312329
-0.178582	0.172057	0.194173	0.144369	0.140582	-0.93514			-0.0881853	0.00343312	-0.0514182	-0.130773	-0.0256983	-0.255385
-0.211188	-0.618018	-0.126224	-0.490387	0.311724	0.295603			0.0621779	-0.205556	0.195757	-0.0851303	0.578116	-0.263296
-0.115055	-0.30904	-0.00865896	0.0552161	-0.182216	-0.000425469			0.00912926	0.119262	0.0697627	-0.097334	0.0440282	-0.053186
-0.194713	0.0721776	0.734887	-0.79059	0.0973045	-0.110389			-0.692465	-0.0347793	-0.095989	0.065329	0.220605	-0.366371
-0.122671	0.404695	-0.0241455	-0.515633	0.435204	-0.874263			-0.198206	-0.04739	0.0229903	-0.297812	-0.000325059	-0.0397358
-0.12289	0.40308	-0.0444114	0.0273602	-0.181746	0.141304			-0.0844344	0.271112	-0.315074	0.868095	0.459831	-0.295093
0.121877	-0.309892	-0.342786	0.240579	-0.0256983	-0.215528			-0.355353	-0.71777	-0.0445712	-0.0872624	-0.119445	-0.435252
-0.19735	0.00843989	0.242435	-0.102778	0.578116	-1.65192			-0.0949343	0.455709	-0.0847747	0.154049	-0.0714544	-0.302637
0.156028	0.0201282	1.07535	0.2097	0.0440282	0.117135			-0.179222	0.350747	-0.20096	0.0773314	-0.316684	-0.192988
-0.358535	-0.401014	0.425063	0.204222	0.220605	-0.0604456			0.0112832	-0.199431	-0.119017	0.0418193	0.713759	0.208424
-0.478503	0.145409	0.186827	0.111985	-0.000325059	-0.312329			-0.177568	0.929354	0.0373328	-0.141909	-0.00805751	-0.787914
-0.393116	0.0194605	0.22988	0.289842	0.459831	-0.263296			0.296939	0.946491	-0.190397	0.0362577	-0.160857	-0.104122
-0.196163	0.751887	0.237733	0.0950823	-0.119445	-0.053186			-0.0727708	-0.565278	0.0989456	0.0105622	0.0863892	-0.152207
0.351447	0.640676	0.00111678	0.345107	-0.0714544	-0.366371			-0.613846	0.220825	-0.0703217	0.00676711	0.0388411	-0.624023
-0.483607	0.101651	0.273876	0.051263	-0.316684	-0.0397358			-0.0606787	0.0449046	-0.367466	-0.0225146	0.105309	-0.265022
-0.339139	-0.06867	0.145196	-0.0368312	-0.00805751	-0.295093			-0.0141746	0.0556283	0.196698	0.144004	0.0277886	-0.378334
-0.166363	-0.127327	-0.133973	0.0136196	-0.160857	-0.435252			0.125255	-0.26622	-0.0514894	0.110442	-0.0267624	-0.105132
-0.187774	-0.26784	-0.756792	-0.22867	0.0863892	-0.302637			-0.0894307	0.144453	-0.173185	-0.0400391	0.127406	0.0882585
-0.338174	0.128758	-0.243029	-0.426501	0.0388411	-0.514411			-0.10731	0.671981	0.0975704	0.0193038	0.0600369	-0.181843
-0.0507533	-0.073513	0.148305	0.0190744	0.105309	0.208424			-0.0141702	-0.180518	-0.0823935	-0.195268	0.654897	-0.0357794
0.220462	-0.250347	-0.208034	0.312433	0.0277886	-0.205556			-0.0857467	0.0508223	-0.170598	-0.0338398	-0.0886829	-0.480832
-0.113684	0.145172	0.125781	-0.0430869	-0.0267624	-0.787914			0.0412744	0.316292	-0.0176739	0.0428928	-0.0192529	-0.151403
-0.168723	0.154562	0.141701	0.0578472	0.127406	0.0802157			-0.12447	0.261217	0.118832	-0.035512	0.147882	-0.352139
-0.173231	0.0796462	-1.25186	0.120591	0.0600369	-0.104122			-0.0371466	0.30611	0.362563	0.282611	0.0380878	0.0893544
0.0988692	0.200162	-0.00884466	0.0869823	-0.0886829	-0.624023			-0.152172	-0.124717	-0.165971	0.078448	-0.187716	0.467198
-0.00770574	0.162999	-0.309362	0.0185081	-0.0192529	-0.265022			0.115774	-0.310136	0.0117118	0.0419935	0.0730418	-0.898108
0.179065	0.234509	-0.21148	0.273653	0.147882	-0.14671			-0.106834	-0.0170399	-0.237079	-0.025894	-0.0300453	-0.24654
-0.305663	0.167732	-0.0648067	-0.0626088	0.0380878	-0.378334			0.400876	0.274886	0.0836749	-0.0888156	0.1169	0.217553
-0.0929145	0.0548406	0.0342658	0.208315	-0.169873	-0.105132			0.0118639	0.125717	0.420434	0.217794	0.130671	-0.236493
-0.696283	0.106682	0.0367707	-0.246523	-0.187716	0.0882585			0.309357	0.266965	0.153182	0.0197888	0.737272	0.12046
0.120393	0.225276	-0.21092	0.242562	0.0730418	-0.181843			-0.257079	0.0613456	0.0200768	0.0249859	0.221137	-0.71261
-0.249181	-0.144497	-0.463447	-0.702363	-0.0300453	-0.0357794			-0.0485591	0.0195505	-0.438123	0.20438	-0.150429	-0.57106
-0.424687	-0.111404	-0.107401	-0.388221	0.1169	-0.480832			-0.182888	-0.117827	-0.0830054	0.466472	0.0696328	-0.155391
-0.62954	0.00343312	0.0395481	0.249469	0.130671	-0.352139			-0.161829	-0.106729	0.0489978	0.144179	-0.0361177	-0.431979
0.15169	0.119262	0.131322	-0.168324	-0.0958908	-0.898108			0.0520196	0.109645	0.141477	0.254333	0.386902	0.518623
0.165986	0.119041	0.163246	0.0248308	0.737272	0.217553			-0.175274	-0.102962	0.168545	-0.270894	0.0981236	-0.604336
-0.133568	-0.0347793	-0.0433361	-0.0519202	0.221137	-0.122245			-0.452738	-0.466357	-0.0857389	-0.081084	0.290116	0.0678724
-0.357698	-0.04739	-0.0054325	-0.0154024	0.0696328	-0.236493			-0.204746	0.225485	-0.0365539	-0.105012	0.0520832	-0.00996133
-0.354029	0.271112	-0.122955	0.0267625	-0.0361177	0.12046			-0.0576321	0.14548	0.134424	0.32995	0.250004	0.17311
-0.102006	-0.71777	0.0458211	0.0136387	0.386902	-0.71261			-0.414923	-0.10587	0.256636	-0.301819	-0.207863	-0.38435
-0.474653	0.305712	-0.394499	-0.083969	0.0981236	-0.57106			0.308282	0.134777	0.036178	0.316755	0.0316261	-0.127835
-0.203128	0.455709	-0.11815	0.0599947	0.290116	-0.155391			0.131794	0.104401	-0.105542	-0.0754672	0.403453	0.0779004
0.282838	0.350747	0.122942	0.12073	0.0520832	-0.431979			0.106296	0.0575143	0.12802	-0.0668824	0.270348	-0.188904
-0.241882	0.929354	-0.0836559	0.0440157	0.250004	0.0678724			0.179325	-0.162254	0.378624	-0.317722	0.0808047	0.423096
0.0992751	0.946491	0.101162	-0.084812	-0.207863	-0.00996133			-0.243016	0.15881	0.0502528	-0.155164	-0.137882	-0.26993
-0.095989	-0.565278	-0.103368	-0.801381	0.0316261	-0.301925			-0.157896	0.256065	0.169881	0.360872	-0.410797	0.171818
-0.0252868	0.220825	0.354415	0.100062	0.270348	0.17311			0.126251	0.25241	-0.114873	0.0188687	-0.0058323	-0.187091
0.0229903	0.0449046	-0.284202	0.372529	-0.137882	-0.38435			-0.118379	0.150547	-0.0300214	0.149509	-0.0800356	-0.41314
-0.490075	0.0556283	0.173211	-0.0718619	-0.410797	-0.127835			-0.29215	-0.0372465	0.0276068	0.00313992	-0.235528	0.162963
-0.199348	-0.26622	0.0281909	0.0329336	-0.0058323	-0.234901			-0.0658692	0.51322	0.279843	0.296741	0.577533	0.0518225
-0.315074	0.144453	-0.250068	0.150389	-0.0800356	-0.188904			-0.0372381	0.430586	-0.0868332	-0.548565	0.251022	-0.566357
-0.301419	0.671981	-0.204036	0.104244	-0.235528	0.104401			-0.309815	0.14815	-0.0263601	0.532204	-0.160404	-0.199093
0.104402	-0.180518	-0.107254	-0.0724883	0.577533	-0.0943439			-0.0859912	0.231025	0.219576	0.299694	0.304311	0.115856
-0.0755473	0.0508223	0.176079	-0.0902311	0.251022	0.122219			0.782579	-0.26079	0.437868	0.0891826	-0.00348611	0.0835174
-0.0445712	0.316292	0.161901	0.0361083	-0.160404	0.423096			0.0433794	0.188985	-0.619116	-0.000250445	0.14632	-0.777655
-0.0881853	0.261217	0.0754774	0.12906	0.304311	-0.26993			-0.249328	0.121857	-0.00304248	0.175869	0.174255	-0.496365
0.0621779	0.30611	-0.186656		0.14632	0.171818			0.124732	0.473095	-0.10785	0.17734	0.208872	-0.443582
0.00912926	0.518623	-0.0795394		0.174255	-0.187091			0.00593993	0.981232	-0.761088	0.390232	-0.0736457	0.0762326
-0.692465	-0.310136	0.0958819		0.208872	-0.41314			-0.123136	0.171389	-0.122457	-0.520976	-0.0348187	-0.414753
-0.198206	-0.0170399	0.368282		-0.0348187	0.162963			-0.27542	0.422569	-0.698654	0.317824	-0.149007	-0.980952
-0.0844344	0.274886	0.177525		-0.149007	0.0518225			0.0593615	-0.472333	-0.293449	-0.133678	-0.000889982	-0.200152
-0.355353	0.125717	-0.215287		-0.000889982	-0.566357			-0.0328383	-0.176321	0.0831484	0.0464738	-0.0888668	0.266029
-0.0949343	0.266965	-0.292855		-0.0888668	-0.199093			0.00216996	-0.031394	-0.181618	-0.406256	-0.0516721	0.143442
-0.179222	0.0613456	-0.207267		-0.0516721	-0.241676			0.329213	-0.521482	-0.0114708	0.0121007	0.492341	-0.449597
0.0112832	0.0195505	0.290335		0.492341	0.115856			-0.375734	0.704143	-0.056369	0.262864	0.165944	-0.134897
-0.177568	-0.106729	-0.0641584		0.165944	0.0835174			-0.0312574	-0.132822	0.00269464	1.21201	0.0824623	-0.134493
0.296939	0.109645	0.315758		0.0824623	-0.777655			-0.588386	0.160435	0.212987	-0.0361519	0.0889765	0.107355
-0.0727708	-0.102962	-0.342335		0.0447957	-0.496365			-0.0562929	0.0944523	-0.0822692	0.0201186	0.0447957	-0.135063
-0.613846	-0.466357	0.280573		0.000434212	-0.443582			-0.560181	0.0126218	-0.0445018	0.0193668	0.000434212	-0.095259
-0.0606787	0.225485	-0.131138		0.209388	0.0762326			-0.253511	0.274587	-0.0798398	0.0199204	0.0088762	0.183035
-0.0141746	0.14548	-0.185888		0.0543826	-0.414753			-0.247651	0.078551	-0.154031	0.464611	0.209388	-0.288145
-0.0894307	-0.10587	0.0922633		0.0534853	-0.980952			-0.0413357	0.637837	-0.0676747	-0.0920563	0.0543826	0.145141
-0.0176739	0.134777	-0.120388		0.141505	-0.200152			0.38399	0.450709	-0.082503	0.104159	0.0534853	-0.503472
0.106058	0.0575143	0.0690687		0.438549	0.143442			-0.145022	-0.0136134	0.00744065	0.144369	0.141505	0.289169
0.118832	-0.162254	-0.0490044		-0.431725	-0.449597			-0.139739	0.0846924	0.377593	0.0378032	0.438549	0.320677
-0.10731	0.256065	-0.042572		-0.00338817	-0.134897			-0.107676	-0.315684	-0.189189	-0.239345	-0.431725	0.0448661
-0.0141702	0.25241	-0.0449143		-0.164258	-0.134493			0.22988	-0.132336	0.119725	0.228291	-0.00338817	-0.0976941
-0.0857467	0.150547	-0.140191		-0.0163885	0.107355			-0.129922	-0.74954	-0.0715666	0.0552161	-0.0163885	-0.108779
0.0117118	-0.0372465	-0.0568309		0.269908	-0.135063			-0.091813	-0.406624	0.194173	-0.515633	0.269908	-0.103696
0.0412744	0.51322	-0.140985		-0.0299145	-0.095259			-0.246545	-0.902105	0.227843	0.0273602	-0.0299145	-0.589935
-0.12447	0.14815	-0.0437015		-0.0461529	0.183035			0.235445	0.282442	-0.126224	-0.052689	-0.0461529	0.0925035
-0.0371466	0.231025	0.0225319		0.28761	-0.288145			-0.0386112	0.0960978	-0.00865896	-0.0592473	0.28761	-0.000206811
-0.152172	-0.26079	0.119563		0.067946	0.145141			0.101547	-0.261332	0.734887	-0.0340808	0.137066	-0.103995
0.115774	0.188985	-0.0758962		0.137066	-0.503472			-0.31841	-0.302865	-0.0444114	0.0971651	0.133225	0.0198922
-0.106834	0.121857	-0.447765		0.0276766	0.289169			0.0835485	-0.0713434	-0.342786	0.174059	-0.060604	-0.188165
-0.0830054	0.473095	-0.891451		0.436546	0.320677			-0.155387	1.09677	0.067726	0.204222	0.0276766	0.0758187
0.400876	0.981232	-0.0817509		0.213493	0.0448661			0.061345	0.441969	-0.116541	0.289842	0.436546	0.19944
0.0118639	0.171389	-0.0123739		0.216076	-0.108779			-0.431646	0.309822	0.242435	0.00594793	-0.221418	-0.168951
0.309357	-0.233296	-0.240113		0.676663	-0.103696			-0.0531527	0.00139542	1.07535	-0.0276303	0.22524	0.242155
-0.0365539	0.422569	0.0197739		-0.221418	-0.589935			-0.216999	0.542843	0.425063	0.051263	0.118012	-0.134244
-0.257079	-0.760763	-0.0522585		0.22524	0.0925035			-0.141017	-0.980726	-0.197402	-0.0368312	0.0120655	0.0110493
-0.0485591	-0.472333	0.0326161		0.118012	-0.000206811			-0.256573	-0.243808	0.038255	0.552278	0.00962274	-0.169598
-0.182888	-0.464817	0.100202		-0.075261	-0.103995			-0.324962	-0.128161	0.237733	0.134842	0.00770096	-0.137902
-0.161829	-0.176321	0.103377		0.0120655	0.0198922			-0.0891047	0.0611881	0.00111678	0.0136196	-0.111954	-0.0721819
-0.175274	-0.031394	0.0950522		0.00962274	-0.188165			-0.141491	0.0191853	-0.350589	-0.110869	-0.457805	0.556661
-0.452738	-0.521482	0.029285		-0.111954	0.0758187			-0.325937	0.282115	0.273876	-0.426501	-0.166417	-0.447788
-0.204746	0.704143	0.0763578		-0.457805	0.19944			-0.403142	0.086744	0.145196	0.0508371	0.098433	-0.0516368
-0.0576321	-0.132822	-1.80524		-0.166417	-0.254724			-0.0426156	-0.270304	-0.133973	0.0190744	0.367864	-0.0182434
-0.414923	0.160435	-0.240663		0.098433	-0.168951			-0.0574636	-0.00430739	0.212465	0.312433	0.398211	0.135364
0.378624	0.0944523	0.0247472		0.367864	0.242155			0.0442997	0.178784	-0.756792	0.0650402	-0.003038	-0.0758753
0.0502528	0.274587	0.347349		0.398211	-0.134244			0.198071	0.455484	-0.243029	-0.15946	0.0654714	-0.168836
0.169881	0.078551	-0.0846489		-0.003038	0.0110493			-0.109839	0.671413	0.148305	-0.47148	-0.278639	-0.547562
-0.114873	0.637837	0.509352		0.0654714	-0.169598			-0.349271	0.0088769	0.834912	0.0578472	0.236096	-0.260666
0.131794	0.450709	-0.0298398		-0.278639	-0.1703			-0.294947	0.135356	-0.208034	0.120591	-0.254323	0.375223
0.106296	0.0616525	-0.304562		0.236096	-0.137902			-0.00808095	0.183991	0.255744	0.0869823	-0.137217	0.0618674
0.179325	-0.0136134	0.0340507		-0.178562	0.0198889			0.421016	0.102087	0.6447	0.513746	0.193792	0.342129
-0.243016	0.0846924	0.224521		-0.137217	-0.447788			0.0934547	0.656743	-0.0497432	0.0185081	0.329901	0.341226
-0.157896	-0.315684	-0.018812		0.193792	-0.0516368			-0.166822	0.233823	0.100908	-0.0195385	-0.277116	-0.6431
0.126251	-0.132336	-0.527364		0.329901	-0.0758753			0.42309	0.398617	0.0755663	-0.0787671	-0.193662	0.287775
-0.118379	0.257392	-0.430802		-0.277116	-0.168836			0.0367707	0.0195796	0.125781	0.341741	-0.0216711	0.0198181
-0.0658692	-0.406624	-0.0696799		0.174815	-0.547562			0.0228759	0.0630248	0.141701	0.186423	0.174815	-0.576728
-0.0372381	-0.902105	-0.5029		0.362937	-0.260666			-0.203878	0.388366	-0.415794	-0.141655	0.362937	-0.208822
-0.309815	0.282442	-0.265282		0.345693	0.375223			-0.451488	-0.0177992	-1.25186	-0.0626088	0.345693	0.0970166
-0.761088	0.0960978	-0.256346		0.0910347	0.0618674			-0.123868	0.132176	-0.00884466	0.242562	0.0910347	-0.530621
-0.0859912	-0.261332	0.120505		0.0207367	0.342129			-0.21092	0.367123	-0.309362	-0.702363	0.0207367	-0.0219494
-0.293449	-0.302865	0.120153		-0.238074	-0.6431			-0.0768527	0.0866634	-0.21148	-0.388221	-0.238074	-0.0375027
0.782579	-0.0713434	-0.180816		0.521763	0.287775			-0.129735	0.023404	-0.0648067	0.0929521	0.521763	-0.486468
0.0433794	1.09677	-0.081983		0.271513	0.0198181			-0.0726271	0.434077	0.0342658	-0.168324	0.0142083	0.172879
-0.249328	0.441969	-0.152465		0.300719	-0.576728			-0.203358	0.274141	-0.463447	0.0248308	0.271513	0.0404873
-0.0798398	0.309822	-0.100192		-0.121866	-0.208822			-0.14886	1.1429	-0.107401	-0.0519202	0.300719	-0.340761
-0.154031	0.00139542	-0.328415		0.123354	0.0970166			-0.519648	0.604671	0.111784	-0.57518	0.0488944	-0.221395
0.124732	-0.252595	-0.209566		0.0793605	-0.530621			-0.0219307	-0.203867	0.0395481	-0.0154024	-0.121866	-0.240807
-0.123136	0.542843	-0.0685007		0.17341	-0.0219494			-0.098666	-0.139277	0.131322	0.3976	0.123354	-0.229117
-0.27542	0.27855	-0.292451		-0.0297089	-0.486468			-0.11815	0.460277	0.163246	0.0267625	-0.231711	-0.0975705
0.0593615	-0.980726	-0.000570781		0.249397	-0.3792			-0.449346	-0.271918	-0.0433361	0.0136387	-0.164059	-0.152808
-0.0328383	-0.243808	-0.443683		-0.33142	0.172879			0.990411	0.0195938	-0.0054325	0.0364584	0.17341	-0.288673
0.00216996	0.0611881	0.0955646		-0.153835	0.0404873			-0.284599	0.282274	-0.0243079	0.208447	-0.0297089	-0.0220976
0.329213	0.0191853	0.478444		0.264454	-0.340761			-0.0537524	-0.342674	-0.122955	0.0599947	0.249397	0.168578
-0.375734	0.282115	-0.142958		0.261253	-0.221395			-0.211333	-0.37255	-0.0289744	0.12073	-0.33142	-0.0222852
-0.0312574	0.147056	0.174359		0.186294	-0.240807			-0.156968	0.30437	0.0458211	-0.0370809	-0.153835	-0.323208
-0.588386	0.086744	-0.0839727		-0.150413	-0.0713416			-0.217686	-0.0786325	-0.394499	0.0440157	-0.0146814	-0.137889
-0.0562929	-0.270304	-0.84412		0.177503	-0.229117			0.165706	-0.328586	-0.119599	-0.084812	0.264454	-0.991415
-0.0715666	-0.00430739	-0.177411		0.461272	-0.152808			-0.627969	0.91232	0.122942	-0.801381	0.29877	-0.226119
0.227843	0.178784	-0.000692591		0.0758978	-0.288673			-0.417961	0.13735	-0.0836559	0.329301	0.261253	-0.0719159
-0.560181	0.455484	-0.30549		-0.199829	-0.0220976			-0.014396	0.430614	-0.103368	0.100062	0.186294	0.114166
-0.253511	0.671413	-0.442032		0.107851	0.168578			0.190461	-0.245588	-0.284202	0.372529	-0.150413	-0.630043
-0.247651	0.0088769	-0.0830356		0.129852	-0.0222852			-0.189649	0.138129	0.468861	0.0329336	0.461272	-0.787708
-0.0413357	0.135356	0.246048		0.400188	-0.323208			0.176079	0.415279	0.173211	0.150389	0.0758978	-0.539826
0.38399	0.183991	-0.0621664		-0.0972251	0.391485			0.161901	-0.119763	0.0281909	0.0614794	-0.199829	0.631228
-0.145022	0.102087	-0.321456		0.110348	-0.137889			0.0888999	0.0542763	0.197214	0.0361083	0.107851	-0.185232
-0.116541	0.656743	0.249454		-0.0381958	-0.991415			-0.361821	0.135031	-0.250068	0.12906	0.129852	0.340102
-0.197402	0.233823	-0.33265		-0.0261587	-0.226119			-0.108125	-0.42814	-0.204036	0.00639414	0.400188	-0.0300001
-0.139739	0.398617	0.213166		0.00422954	-0.0719159			0.351339	0.0964174	-0.204324		-0.0972251	0.0939239
-0.107676	0.0195796	0.372838		0.0817083	0.114166			-0.0895222	0.323533	0.0274606		0.110348	-0.422286
-0.129922	0.0630248	-0.0691611		0.0863861	-0.630043			-0.0682971	-0.0144901	0.227869		-0.184011	-0.351065
-0.091813	0.388366	-0.108704		0.0781348	-0.787708			0.278849	-0.983794	-0.0660371		-0.0381958	0.374756
-0.350589	-0.0177992	-0.0725723		-0.00607089	-0.539826			-0.207267	-0.231087	0.33418		-0.0261587	0.160103
-0.246545	0.132176	0.0583399		0.12818	0.631228			-0.00783308	0.278601	0.0754774		0.0817083	-0.771416
0.235445	0.367123	0.0892551		0.438917	-0.185232			0.469716	0.00860717	-0.0488198		0.0863861	-0.290463
-0.0386112	0.0866634	-0.160561		-0.281492	0.340102			-0.498752	-0.0832321	-0.186656		0.0781348	-0.19207
0.101547	0.023404	-0.231247		0.0138786	-0.0300001			-0.307884	0.0800763	-0.0795394		-0.00607089	-0.497821
-0.31841	0.434077	0.469685		-0.0770637	-0.351065			-0.0172924	-0.0713416	-0.0772574		0.438917	0.102423
0.0835485	0.341226	-0.0572956		0.397515	0.374756			0.0690687	-0.118393	0.0958819		-0.281492	-0.0517734
-0.155387	0.274141	-0.0812083		0.14841	0.160103			-0.0761466	0.224732	0.368282		0.0138786	0.140203
0.061345	1.1429	-0.153983		-0.149585	-0.771416			-0.103598	-0.15183	0.177525		-0.0770637	-0.110351
-0.431646	0.604671	0.204846		-0.255709	-0.290463			-0.0232717	0.118881	-0.310054		0.397515	0.0420702
-0.0531527	-0.203867	-0.0393267		0.0495712	-0.19207			-0.535798	0.225919	-0.471055		0.14841	-0.293032
-0.216999	-0.139277	-0.0488418		0.365396	-0.612771			-0.218609	0.184128	-0.215287		-0.149585	-0.302463
-0.141017	0.460277	-0.249015		0.0595485	-0.497821			-0.31678	0.338692	0.0235514		-0.255709	-0.82865
-0.256573	-0.271918	0.185472		0.451472	0.102423			-0.109901	-0.0267056	-0.292855		0.0495712	-0.10927
-0.324962	0.0195938	0.480852		-0.101844	-0.0517734			-0.00105057	-0.202409	-0.191562		0.365396	0.0199629
-0.141491	0.282274	-0.308231		-0.0669179	0.0718267			-0.0904376	0.101494	0.290335		0.451472	0.15846
-0.325937	-0.342674	0.425878		-0.21542	0.140203			0.0943646	-0.396047	-0.0641584		-0.101844	1.13448
-0.403142	-0.37255	-0.123551		0.159642	-0.110351			0.0473862	0.647568	0.280573		-0.0669179	0.269158
-0.0426156	0.30437	-0.132302		-0.0065718	0.0420702			-0.179232	0.0545107	0.053774		-0.21542	-0.359977
-0.0574636	0.406741	-0.189913		-0.0832884	0.146898			0.252965	0.842669	-0.131138		0.159642	-0.817534
0.0442997	-0.369561	0.0824997		-0.0193458	-0.293032			-0.406546	0.254824	-0.185888		-0.612459	0.60451
0.198071	-0.0786325	-0.147855		-0.214659	-0.302463			-0.00758339	-0.0128562	0.218817		0.0204188	-0.457401
-0.0497432	0.91232	0.107365		0.156983	-0.82865			0.0249615	-0.112376	-0.0242093		-0.0193458	-1.24716
0.100908	0.000652516	0.168184		-0.291459	-0.10927			-0.737738	-0.104822	-0.0842554		-0.214659	0.100609
0.0755663	0.13735	0.171241		-0.525535	0.0199629			-0.228468	0.178986	-0.120388		0.156983	0.386859
-0.415794	0.430614	0.314544		-0.036638	0.15846			-0.094004	-0.360659	-0.0490044		-0.036638	-1.18174
-0.109839	-0.245588	0.0446944		-0.0814339	1.13448			0.119563	-0.430877	-0.042572		-0.0814339	-0.324129
-0.349271	0.138129	-0.221042		-0.0402052	0.269158			-0.169008	0.494975	0.361415		-0.0402052	0.345629
-0.294947	0.415279	-0.0411597		0.079728	-0.359977			-0.222904	-0.313379	0.0715079		0.079728	0.263078
-0.00808095	-0.119763	0.337694		-0.282828	-0.817534			-0.581012	-0.0641936	-0.140191		0.239582	-0.203233
0.421016	0.0542763	0.0271575		-0.120588	-1.24716			-0.16112	-0.0963476	-0.0568309		-0.120588	-0.370588
0.0934547	0.135031	-0.458471		0.452431	0.386859			-0.0889567	-0.106636	-0.140985		0.452431	-1.09795
-0.166822	-0.42814	-0.0589621		0.0845796	-0.030968			-0.0436506	0.0487547	-0.207739		0.564126	-0.551702
0.42309	0.0964174	-0.207542		0.564126	-1.18174			-0.281545	0.479008	-0.0437015		-0.147169	-0.0252986
0.0228759	0.323533	-0.139258		-0.147169	-0.324129			-0.316764	0.31501	0.184331		0.00689589	-0.531232
-0.203878	-0.0144901	-0.211405		0.00689589	0.345629			-0.439028	0.273326	-0.0758962		0.0683705	-0.0843745
-0.451488	-0.983794	0.0951325		0.0683705	0.263078			-0.110318	-0.788804	-0.447765		-0.206484	-0.423191
-0.123868	0.0860948	-0.108211		-0.206484	0.225693			0.00869734	0.198067	-0.891451		-0.0471027	-0.0799306
-0.0768527	-0.231087	-0.686676		-0.0471027	-0.203233			-0.523744	0.306936	-0.0817509		-0.154736	-0.229305
-0.129735	0.278601	-0.15163		-0.154736	-0.370588			-0.165609	0.203764	-0.0547357		0.0159772	0.0533182
-0.0726271	0.00860717	0.0212325		0.0159772	0.0557326			-0.434075	-0.395991	-0.0123739		0.215521	-0.520867
-0.0243079	-0.0832321	0.257811		0.215521	-1.09795			-0.12411	-0.288273	-0.240113		-0.96639	-0.317066
-0.203358	0.0800763	0.0866221		-0.96639	-0.551702			-0.0793061	0.151188	0.0197739		0.0917895	0.127728
-0.14886	-0.118393	-0.229506		0.0917895	-0.0252986			-0.177692	-0.0476215	0.0546213		0.128145	-0.0935839
-0.519648	-0.15183	0.471442		0.128145	-0.531232			-0.243945	0.205851	-0.223866		0.537502	-0.816182
-0.0289744	0.118881	-0.36222		0.537502	-0.423191			0.0110237	-0.291183	-0.0614357		-0.289061	0.364059
-0.0219307	0.225919	-0.136251		-0.289061	0.242442			0.37423	0.134242	0.0326161		-0.218252	-0.0609347
-0.098666	0.184128	-0.0166552		-0.218252	-0.0799306			-0.0124054	0.135482	-0.0397371		-0.152395	0.0193153
-0.449346	-1.43829	0.261536		-0.152395	-0.229305			-0.321404	0.148589	0.100202		0.148701	-0.00307438
0.990411	0.338692	-0.203071		0.148701	0.0533182			-0.116016	-0.0345621	0.103377		-0.572774	-0.161309
-0.119599	-0.0267056	-0.129611		-0.572774	-0.520867			-0.261261	0.319414	0.0950522		0.179838	-0.196473
-0.284599	-0.395926	-0.165195		0.179838	-0.317066			-0.018812	-0.565858	0.0763578		0.361292	-0.520017
-0.0537524	0.0193283	-0.157555		0.361292	0.127728			0.621553	0.386099	-1.80524		0.144568	0.495796
-0.211333	0.101494	-0.245979		0.144568	-0.0935839			-0.13713	-0.440646	0.0247472		0.163926	-0.113995
-0.156968	-0.396047	0.109675		0.0388307	-0.816182			0.570819	0.0194915	0.347349		0.0125374	-0.208767
-0.217686	0.647568	0.022794		0.163926	-0.130773			-0.430802	-0.10393	-0.0846489		0.41681	0.354663
0.165706	0.0545107	-0.138657		0.0125374	0.364059			-0.110279	0.376622	0.509352		-0.117814	-0.170448
0.197214	0.842669	-0.147304		0.0410598	-0.0609347			-0.0371368	0.487185	-0.0298398		-0.047543	0.0199177
-0.627969	0.254824	0.144596		0.41681	0.0193153			-0.0814702	0.220808	-0.304562		-0.481927	-0.422253
-0.00330501	-0.0128562	0.0727981		-0.0801145	-0.00307438			-0.366951	-0.00105209	0.0340507		-0.46167	0.0193741
-0.417961	-0.112376	0.0806311		-0.117814	-0.161309			-0.0413002	0.0189825	0.28762		0.147161	-0.440556
-0.204324	-0.104822	0.0752019		-0.0403616	-0.520017			0.0459033	0.0740185	-0.268179		0.117524	-0.478702
-0.014396	0.178986	0.0225823		-0.047543	0.495796			-0.204617	-0.906447	0.15154		-0.0532632	-0.343124
0.190461	-0.269484	0.512126		-0.481927	-0.113995			-0.070419	0.107261	-0.527364		0.293652	-0.124525
0.0274606	0.194991	-0.282174		-0.46167	-0.208767			0.118309	0.177973	-0.0696799		-0.21206	-0.00961819
-0.189649	-0.360659	0.124353		0.147161	0.354663			-0.176335	0.549606	-0.162621		0.198214	0.417279
-0.0488198	-0.430877	-0.156246		0.0748103	-0.170448			0.0755763	0.0655754	-0.265282		0.117747	-0.411344
0.0888999	-0.271875	-0.032465		0.117524	0.0199177			-0.0744856	0.521847	-0.256346		0.281971	-1.01592
-0.361821	0.494975	0.134114		-0.0532632	-0.422253			-0.30762	-0.0639855	0.0778187		0.244754	-0.533056
-0.108125	-0.313379	0.160736		0.293652	0.0193741			-0.0839727	0.0777765	0.120505		-0.146146	0.233194
-0.0772574	-0.0641936	-0.0743126		-0.21206	-0.440556			-0.84412	0.0016167	0.120153		-0.0557466	-0.089698
-0.310054	-0.0963476	0.22013		0.198214	-0.297812			0.00616886	0.119016	-0.180816		0.805524	0.23132
0.351339	-0.106636	0.0044503		0.117747	0.154049			-0.0406586	0.0191372	-0.164729		0.412317	-0.559116
-0.0895222	0.479008	0.296905		0.281971	-0.478702			-0.30696	-0.0751753	-0.328415		-0.0794668	0.857599
-0.0682971	0.31501	0.0984607		-0.0511481	-0.343124			-0.794513	0.3672	-1.00092		-0.0792458	-0.824765
-0.471055	0.273326	0.244928		0.244754	-0.124525			-0.0830356	0.18278	-0.209566		0.37241	0.133498
0.278849	-0.788804	-0.459891		-0.146146	0.417279			0.0725261	-0.565837	-0.0685007		-0.0245206	-0.548244
0.0235514	0.232387	0.180023		-0.0557466	-0.411344			-0.1399	-0.478159	-0.292451		0.122819	0.0899152
-0.191562	0.198067	0.146607		-0.128185	-1.01592			-0.0936961	-0.132423	0.367484		0.108716	-0.313178
-0.00783308	0.306936	0.219993		0.805524	0.0362577			0.0210702	0.0851083	-0.000570781		0.238926	-0.0829166
0.469716	0.203764	-0.031074		0.412317	-0.533056			0.418752	0.0649763	-0.443683		0.0454449	-0.834794
-0.498752	0.151188	0.562326		-0.0794668	0.00676711			0.18494	-0.124887	0.0955646		0.688764	-0.158399
-0.307884	-0.0476215	-0.0194845		-0.0792458	-0.089698			-0.212695	-0.174013	-0.142958		0.13935	-0.21189
-0.0242093	0.205851	-0.159542		0.37241	0.23132			-0.252633	-0.155899	0.174359		-0.131305	-0.542562
-0.0172924	-0.291183	0.312345		-0.0245206	-0.0225146			-0.0829277	0.189666	0.155512		-0.063551	-1.05222
-0.0761466	0.0796043	-0.0446767		0.122819	-0.559116			-0.151325	0.37613	-0.177411		0.0722369	0.189638
-0.103598	0.134242	0.0357102		0.108716	-0.0462744			-0.854832	-0.129327	0.284665		0.159845	-0.466177
-0.0232717	-0.0168947	-0.088125		0.238926	-0.195268			0.109105	-0.0462744	-0.30549		0.215124	-0.230273
-0.535798	0.135482	0.256891		0.0454449	0.857599			-0.478316	-0.877232	0.0643764		-0.215123	0.489064
-0.218609	0.148589	-0.0592511		0.688764	-0.824765			-0.352403	0.598213	-0.442032		-0.0927747	-0.517444
-0.31678	-0.0345621	0.0608539		0.13935	0.133498			-0.0907875	0.636964	0.246048		-0.152064	-0.126388
-0.109901	0.319414	-0.0309947		-0.131305	-0.548244			0.273933	0.0641373	0.00836122		0.0488403	0.110246
-0.00105057	-0.565858	-0.124955		-0.063551	0.0899152			0.314872	-0.0100505	-0.0621664		-0.373977	-0.221102
-0.0904376	0.386099	-0.0290368		0.0722369	-0.313178			-0.436357	0.604317	-0.324547		-0.0829476	-0.175923
0.0715079	-0.0427017	-0.601943		0.159845	-0.0829166			-0.285193	1.0641	0.365929		-0.0730928	-0.0749827
0.0943646	-0.395413	0.167101		-0.268386	-0.834794			-0.161953	-0.183631	0.203068		-0.226228	-0.0913521
0.0473862	-0.0843745	-0.544505		0.215124	-0.158399			-0.210368	0.134713	0.249454		-0.09408	-0.208788
-0.179232	-0.440646	0.158516		-0.215123	-0.035512			-0.240075	0.626242	-0.33265		0.44906	0.283439
-0.207739	0.0194915	0.332736		-0.0927747	-0.21189			0.33058	-1.20281	0.213166		-0.0703934	-0.26378
0.252965	-0.10393	-0.385709		-0.152064	-0.025894			-0.188221	0.0249349	-0.125027		-0.00742752	0.282711
-0.406546	0.376622	0.232407		0.0488403	-0.542562			-0.0474769	0.435068	0.372838		0.0653127	0.0408764
-0.00758339	0.220808	0.389273		-0.373977	-1.05222			-0.118389	0.0195864	-0.0691611		-0.17366	0.0198302
0.0249615	-0.0849744	-0.206671		-0.0829476	0.189638			-0.240594	0.314284	-0.108704		0.323883	0.214564
-0.737738	-0.00105209	-0.0479807		-0.0730928	-0.230273			0.185472	-0.217721	0.0727938		0.204624	-0.352179
-0.228468	0.0189825	0.237151		-0.226228	0.489064			-0.0911534	0.926488	-0.493641		0.163886	-0.129971
-0.094004	0.0740185	0.0999193		0.44906	-0.517444			0.425878	0.457689	-0.0725723		0.0742149	-0.223561
-0.169008	-0.906447	0.0773198		-0.0703934	-0.126388			0.0262061	-0.0941245	0.0583399		-0.182693	-1.09666
-0.222904	0.107261	0.0556775		-0.00742752	0.466472			-0.146158	0.383847	0.156614		-0.24747	-0.921177
-0.581012	0.177973	0.0593459		0.0653127	0.110246			0.0709126	0.0556428	0.0892551		0.346599	0.0194296
-0.223866	-0.0851303	0.436707		-0.20096	-0.081084			-0.540483	0.157015	-0.160561		0.0668261	-0.148112
-0.16112	0.549606	-0.104997		-0.17366	-0.175923			-0.0972443	0.294143	0.317771		0.185716	-0.0767296
-0.0889567	0.0655754	-0.471805		0.323883	-0.0749827			-0.543822	0.282269	-0.212371		0.106058	-1.26543
-0.0397371	0.521847	0.0287696		0.0989456	-0.0913521			0.081413	-0.249227	-0.231247		0.137637	-0.0328396
-0.0436506	-0.0639855	-0.00826725		0.204624	-0.208788			-0.249969	0.512831	0.469685		0.00564098	-0.295404
-0.281545	0.0777765	-0.117281		-0.0703217	0.283439			-0.0897846	0.945208	0.391333		0.137497	0.0936742
-0.316764	0.065329	-0.0335179		0.163886	0.282711			0.0686325	0.366299	-0.0572956		0.215969	-0.00988358
-0.439028	0.0016167	0.0652135		-0.367466	-0.301819			0.0316288	0.269925	-0.0812083		-0.104765	-0.311465
-0.110318	0.119016	0.531488		0.0742149	0.0408764			-0.303534	-0.105925	-0.153983		0.143177	-0.560152
0.00869734	0.0191372	-0.00522108		-0.182693	0.0198302			-0.252251	-0.0661423	0.204846		0.139796	0.190162
-0.523744	-0.0751753	0.0920597		-0.24747	-0.352179			0.0229847	-0.305238	-0.0488418		0.03093	0.102489
-0.165609	-0.0872624	0.0743219		0.346599	-0.129971			-0.0964993	0.405935	-0.249015		-0.081513	-0.548423
-0.434075	0.3672	0.0808001		0.0668261	-0.921177			-0.0225392	-0.0567256	0.480852		0.130269	-0.182575
-0.12411	0.18278	0.169049		0.185716	0.0194296			-0.178697	0.184991	-0.270945		0.4551	0.166579
-0.0793061	0.0418193	-0.0396794		0.137637	-0.148112			-0.468009	0.0188703	-0.308231		0.221208	0.216442
-0.177692	-0.565837	0.806842		0.00564098	-0.0767296			0.160579	0.259575	0.0283313		-0.245938	0.238754
-0.243945	-0.478159	-0.192781		0.137497	-1.26543			-0.00860724	0.0560091	0.0955721		0.237351	0.0265766
0.0110237	-0.132423	-0.41285		0.215969	-0.0328396			-0.373603	0.023089	-0.127287		1.10152	0.0423098
0.37423	0.0851083	-0.184735		-0.104765	-0.317722			-0.268262	-0.137188	-0.189913		0.5859	-0.06255
-0.0124054	0.0649763	-0.0845151		0.143177	-0.295404			-0.285528	0.296915	0.0100693		0.345439	-0.112866
-0.321404	-0.124887	0.563081		0.0836749	-0.155164			-0.172597	-0.133042	0.0824997		0.325618	0.0146456
-0.116016	-0.174013	-0.0439976		0.139796	0.0936742			-0.136251	0.333213	-0.147855		0.349141	-0.202899
-0.268179	-0.155899	0.569648		0.03093	-0.311465			-0.0166552	-0.243728	-0.590136		-0.0251832	0.158024
-0.261261	0.189666	0.281158		-0.081513	-0.560152			-0.708833	0.137728	0.107365		0.134439	0.0820911
0.621553	0.37613	-0.540053		0.420434	0.102489			-0.53501	-0.454191	0.168184		-0.11583	0.0386199
-0.13713	-0.129327	-0.0122445		0.130269	-0.548423			0.07814	-0.0431687	0.21968		-0.262604	-0.270203
0.570819	-0.877232	-0.35967		0.4551	0.532204			-0.213688	-0.438972	0.171241		-0.146014	-0.104127
-0.110279	0.598213	-0.0875295		0.153182	-0.182575			-0.129611	0.419115	0.314544		0.198774	0.0644502
-0.0371368	0.636964	-0.0232561		0.237351	0.166579			0.207544	0.194069	0.0446944		0.380757	-0.490387
-0.162621	0.0641373	0.434152		0.0200768	0.216442			0.0661135	-0.150213	-0.221042		0.439032	-0.401131
-0.0814702	-0.0100505	-0.141435		1.10152	0.238754			-0.143051	0.134388	-0.0411597		1.5381	0.118166
-0.366951	0.604317	-0.336389		0.5859	0.0265766			-0.108617	0.259895	0.0271575		-0.199369	-0.298138
-0.0413002	1.0641	0.0144941		0.345439	0.0423098			-0.30827	0.0628261	0.538052		0.0335419	-0.648669
0.0459033	-0.183631	-0.495953		0.325618	0.0121007			0.294181	0.325799	-0.207542		0.14883	-0.42453
-0.164729	0.134713	-0.0823153		0.349141	-0.06255			-0.0954881	-0.108767	-0.139258		-0.0331533	-0.0876038
-0.070419	0.626242	-0.0838561		-0.0251832	-0.112866			-0.137901	-0.0563297	-0.211405		0.17893	-2.93821
0.118309	0.0197888	0.0363815		-0.11583	0.0146456			-0.0240717	0.339114	0.0951325		0.0222456	0.108588
-0.176335	-1.20281	0.158853		0.0489978	-0.202899			-0.42964	-0.0119925	-0.108211		0.403474	-0.0833347
0.0755763	0.0249349	-0.0193033		-0.262604	0.158024			-0.0361558	0.299165	0.189384		0.241504	-0.28752
-0.0744856	0.435068	-0.0495128		-0.146014	0.0820911			-0.0943468	-1.2757	-0.686676		-0.514899	-0.110253
-0.30762	0.0195864	-0.482339		0.198774	0.0386199			-0.117129	0.141556	-0.15163		0.197138	0.581129
0.155512	-0.217721	-0.855245		0.380757	0.0199204			-0.282467	-0.393662	0.0212325		0.220508	0.0190152
0.00616886	0.926488	-0.157742		0.439032	0.0644502			0.170512	0.229772	0.257811		-0.0547739	0.34133
-0.0406586	0.457689	0.165104		1.5381	-0.401131			-0.0799899	0.0948668	-0.229506		-0.14296	-0.638561
-0.30696	0.144179	-0.104204		-0.199369	0.118166			-0.360679	0.381097	0.0919261		0.131777	0.2097
-0.794513	-0.0941245	0.0362321		0.14883	-0.298138			0.42413	0.224852	0.471442		0.449583	-0.619538
0.0725261	0.383847	-0.0372316		-0.0331533	-0.648669			-0.469391	0.203478	-0.0971025		-0.0455657	-0.265571
-0.1399	0.0556428	0.220954		0.17893	-0.42453			-0.180084	0.384147	-0.36222		0.35659	-0.392029
-0.0936961	0.157015	-0.113395		-0.105542	-0.239345			-0.0148381	-0.421556	-0.172563		0.208531	-0.828391
0.0210702	0.254333	-0.2561		0.12802	-0.0876038			0.636691	-0.0368767	-0.133003		0.131987	0.0523153
0.418752	0.294143	0.109155		0.0222456	-2.93821			-0.318564	0.329366	0.608898		-0.172745	-0.110096
0.18494	-0.249227	0.378151		0.403474	0.108588			-0.484534	0.171643	-0.254091		0.16179	0.111985
-0.212695	-0.270894	-0.0562494		0.241504	-0.0833347			-0.0813336	0.401452	0.0674729		0.144849	-0.100248
-0.252633	-0.221102	-0.103344		0.197138	-0.28752			0.144777	0.180013	0.261536		-0.107021	0.126955
-0.0829277	0.512831	-0.372691		0.220508	0.228291			0.0245134	-0.0676953	-0.203071		-0.0627667	0.604581
-0.151325	0.945208	0.0353515		-0.0547739	-0.110253			0.107192	-0.56578	-0.348305		0.323385	-0.00260903
-0.324547	0.366299	-0.158893		-0.14296	0.581129			-0.0526328	0.60505	-0.0634129		0.28959	-1.20574
-0.854832	0.269925	-0.0785357		0.449583	0.0190152			-0.335209	-0.0282546	-0.286156		0.303819	-0.0425888
0.109105	-0.105925	0.21701		-0.0455657	0.34133			-0.218838	1.20511	-0.165195		0.116246	-0.0332115
-0.478316	0.32995	0.0122746		0.35659	-0.638561			0.028518	-0.0327285	-0.157555		0.565029	0.0866293
-0.352403	-0.0661423	-0.13556		0.208531	-0.052689			-0.201661	0.290837	-0.245979		0.351399	-0.108474
-0.0907875	-0.305238	0.232996		0.131987	-0.619538			0.0350171	0.136291	0.109675		-0.158023	-0.349441
0.273933	0.405935	-0.0930502		-0.172745	-0.265571			-0.197888	-0.0758545	-0.0960509		0.250773	-0.253892
0.314872	0.184991	0.101634		0.16179	-0.392029			-0.0299336	-0.394669	0.022794		0.234802	0.696971
-0.493641	0.0188703	-0.0259176		0.144849	-0.828391			-0.211079	0.106646	-0.138657		-0.109116	-0.810565
-0.436357	-0.0754672	-0.156339		-0.0263601	0.0971651			0.145111	-0.79059	-0.147304		0.0859162	-0.181773
-0.285193	0.259575	0.0802349		-0.0627667	0.0523153			-0.35909	0.212521	0.144596		-0.138614	-0.485039
-0.161953	0.0560091	-0.0967353		0.323385	-0.110096			-0.218328	0.0995109	0.141759		0.159454	-0.108798
0.156614	0.023089	-0.00821574		0.28959	-0.100248			-0.268287	0.45358	0.0727981		0.267263	0.0343132
-0.210368	-0.137188	0.0577689		0.303819	0.126955			-2.28362	-0.22882	0.0806311		0.362463	-0.143989
-0.240075	0.296915	-0.226593		0.116246	0.604581			0.119731	0.240579	0.0752019		0.481122	-0.22867
-0.212371	-0.133042	-0.418323		0.565029	-0.00260903			-0.183497	-0.102778	0.0225823		-0.499299	0.0971583
0.33058	0.333213	0.0946955		0.351399	0.00594793			-0.031074	-0.00497203	0.512126		0.0674595	0.154679
-0.188221	-0.243728	0.118993		0.250773	-1.20574			-0.187222	-0.100971	-0.282174		-0.102681	-0.264988
-0.0474769	0.137728	-0.152997		0.234802	-0.0425888			-0.159542	0.151047	-0.156246		-0.0441586	0.107489
-0.118389	-0.454191	0.0437525		-0.109116	-0.0332115			0.125503	-0.31155	-0.032465		-0.245826	-0.771177
-0.240594	-0.0431687	0.256109		0.0859162	0.0866293			-0.287081	0.136026	0.082132		-0.0953588	-0.407058
-0.270945	-0.438972	0.815524		-0.138614	-0.108474			0.187771	-0.0313729	0.160736		0.02164	-0.0771116
-0.0911534	0.419115	0.0180766		0.159454	-0.349441			-0.0446767	-0.495568	-0.523441		-1.32645	-0.326345
0.174033	0.194069	-0.066224		0.267263	-0.253892			-0.136691	0.179604	0.22013		0.0436708	-0.00344081
0.0262061	0.00313992	0.236319		0.362463	0.696971			0.107559	-0.117469	0.0044503		0.143339	0.0483341
-0.146158	-0.150213	0.139365		0.0831484	-0.810565			0.120856	0.712398	0.276539		0.602687	-0.37485
0.0709126	0.134388	-0.15353		0.481122	-0.181773			-0.354087	0.0950823	-0.00326063		0.0806026	-0.16031
-0.127287	0.0891826	0.287091		-0.499299	-0.485039			-0.249236	-0.745862	-0.217993		0.119584	0.0573365
-0.540483	0.259895	0.0303519		-0.056369	-0.108798			-0.226291	0.345107	0.244928		0.160637	0.381807
-0.0972443	0.0628261	0.14024		0.0674595	0.552278			-0.729101	-0.159017	0.182943		-0.0517537	-0.506651
-0.543822	0.325799	0.256209		0.00269464	0.0343132			-0.0973933	-0.649029	-0.197997		0.274387	-0.898076
0.081413	-0.108767	0.0201869		-0.102681	-0.143989			-0.17757	-0.203641	0.180023		0.359272	0.0367506
-0.249969	-0.520976	0.0953087		-0.0441586	-0.110869			0.392879	0.00903252	0.146607		0.088122	-0.126564
-0.0897846	-0.133678	0.0999676		-0.245826	0.0971583			-0.166111	-0.451331	0.0596333		0.737915	-0.163277
0.0686325	-0.0563297	0.850559		-0.0953588	0.154679			0.177606	0.671284	0.302088		0.0396526	0.0090354
0.0316288	0.339114	-0.0170927		0.02164	-0.264988			-0.384516	-0.161906	0.0188043		0.1707	0.19957
-0.303534	-0.0119925	0.681705		-1.32645	0.107489			-0.0281491	0.134739	0.0357102		0.114857	0.0195335
-0.252251	0.299165	0.0612439		0.0436708	-0.771177			0.237151	0.164742	0.251698		0.060795	0.208315
0.0229847	-0.406256	-0.147955		0.143339	-0.407058			-0.236853	0.267299	0.250383		0.0237639	1.60389
-0.0964993	-1.2757	0.278667		0.602687	-0.0771116			-0.126506	-0.214772	0.249597		-0.0177352	-0.343194
-0.0225392	0.141556	0.221497		0.00744065	-0.326345			-0.118987	0.153288	0.256891		-0.0605022	-0.204504
-0.178697	0.262864	0.0217157		0.0806026	-0.00344081			-0.201244	-0.500672	-0.0592511		-0.230376	-0.246523
-0.468009	0.229772	0.703536		0.119584	0.0483341			-0.211451	1.06435	0.0608539		0.731412	0.593102
0.160579	1.21201	0.0583596		-0.0517537	-0.37485			-0.0671257	0.11902	-0.212397		0.0673915	0.0192472
-0.00860724	0.0948668	0.213682		0.274387	-0.16031			-0.459654	0.719923	-0.0309947		0.0760187	0.249469
-0.373603	0.381097	0.254563		0.359272	0.0573365			0.386986	0.00748612	-0.124955		0.105063	-0.769749
-0.0971025	0.224852	-0.00281758		0.088122	-0.0787671			0.34705	0.221261	-0.285108		0.0709044	-0.602272
-0.268262	0.203478	-0.18277		0.737915	0.381807			-0.116936	0.019469	-0.0290368		-0.0768931	-0.132004
-0.285528	0.384147	0.295445		0.0396526	-0.506651			-0.249274	0.282892	-0.601943		-0.0600044	-0.28524
-0.172597	-0.421556	-0.0849081		0.1707	-0.898076			-0.0335179	-0.269619	0.167101		0.0850198	0.0197161
-0.172563	-0.0368767	0.309213		0.114857	0.0367506			-0.0884051	0.131294	-0.544505		0.538472	-0.51081
-0.254091	-0.0920563	0.00171156		0.060795	-0.126564			-0.369089	-0.0430869	0.101591		0.252304	-0.409262
0.0674729	0.329366	0.445396		0.0237639	-0.163277			-0.198902	0.108657	0.332736		-0.0241455	-0.454572
-0.708833	0.171643	0.125988		-0.0605022	-0.141655			-0.0970102	0.12605	-0.385709		0.0903456	0.21572
-0.53501	0.401452	0.0636259		-0.230376	0.0090354			-0.0709168	1.73668	0.0678191		-0.697791	-0.241948
0.07814	0.0378032	0.0731814		0.731412	0.19957			-0.527488	-0.0707905	0.0363849		-0.427922	-0.371416
-0.213688	0.180013	-0.0446148		0.0673915	0.0195335			-0.0530473	0.222462	0.389273		-0.141994	0.604153
-0.286156	-0.0676953	-0.186043		0.0760187	1.60389			-0.277363	0.236762	-0.294698		0.186827	-0.301831
0.207544	-0.56578	-0.0488214		0.105063	-0.343194			-0.296945	0.0480534	-0.0779178		0.161179	0.697134
0.0661135	0.60505	0.330288		0.0709044	-0.204504			-0.459035	0.521853	0.107538		-0.0359597	0.246346
-0.0960509	-0.0282546	0.0147281		-0.0768931	0.593102			-0.322698	0.0532696	-0.206671		0.0281628	-0.98772
-0.143051	1.20511	0.285343		-0.0600044	0.0929521			-0.207082	-0.0403149	-0.0479807		-0.0159917	-0.083969
-0.108617	-0.0327285	0.161385		0.0850198	0.0192472			0.151581	0.259458	0.0999193		0.205027	-0.589651
-0.30827	0.290837	-0.0799296		0.538472	-0.769749			-0.0241032	-0.0343977	-0.241554		0.3886	0.129026
0.294181	0.136291	-0.0943214		0.252304	-0.602272			-0.0186059	0.232164	0.0773198		0.0945708	0.0994509
-0.0954881	-0.0758545	-0.126339		0.0903456	-0.132004			-0.275475	0.21172	0.0593459		0.0138399	-0.419866
-0.137901	-0.394669	0.055885		-0.697791	-0.28524			-0.0524287	-0.717888	0.436707		0.212406	-0.150359
-0.0240717	0.106646	0.172243		0.067726	0.0197161			-0.201585	0.493259	0.116403		-0.183661	-0.309913
-0.42964	0.212521	0.222285		-0.427922	-0.51081			-0.346004	-0.153011	-0.104997		-0.173833	0.0202459
-0.0361558	0.0995109	0.0105666		-0.141994	-0.409262			-0.421032	0.224894	0.0287696		0.0459475	-0.0718619
-0.0943468	0.45358	-0.166792		0.038255	-0.454572			0.0198878	0.220754	-0.00826725		0.468853	-0.0241778
-0.117129	-0.22882	0.188494		0.161179	0.21572			0.0305756	-0.0398524	-0.117281		0.397498	-0.285478
-0.282467	-0.0592473	-0.0985229		-0.0359597	-0.241948			0.00786791	-0.452736	0.272492		0.414542	-1.005
0.170512	-0.0340808	-0.0295491		0.0281628	-0.371416			-0.093329	0.0252517	0.0652135		-0.0808561	-1.19253
-0.0799899	-0.00497203	0.33862		-0.0159917	0.604153			0.153848	-0.428505	0.531488		-0.043362	-1.65898
-0.360679	-0.100971	-0.278421		0.205027	-0.301831			0.0664432	-0.120819	-0.00522108		0.0672603	-0.0674024
0.42413	0.174059	0.0605536		0.3886	0.697134			-0.347942	0.457373	0.0920597		-0.0867519	-0.237298
-0.469391	0.151047	0.0397524		0.0945708	0.246346			0.0456334	0.0192146	0.0315879		0.25284	-0.860662
-0.180084	-0.31155	-0.0224082		0.212465	-0.98772			-0.0782052	0.273653	0.0743219		0.0883591	0.488704
-0.0148381	0.136026	-0.0847047		0.0138399	0.208447			0.476082	-0.0876296	-0.628385		-0.081896	0.126886
0.636691	-0.0313729	0.0581193		0.212406	-0.589651			-0.192904	0.057983	0.0808001		0.130673	-0.0724883
-0.318564	-0.495568	0.0552123		-0.183661	0.129026			-0.540053	0.333664	0.169049		0.450198	-0.519592
-0.484534	0.179604	0.0169824		-0.173833	0.0994509			-0.026555	0.521763	-0.0943069		0.152232	-0.161069
-0.0813336	-0.117469	-0.204465		0.0459475	-0.419866			-0.161855	0.461761	-0.0396794		0.297416	-0.0902311
-0.523441	0.712398	-0.244246		0.468853	-0.150359			-0.327885	0.178575	-0.192781		0.266791	-0.241422
0.144777	-0.0276303	0.186673		0.397498	-0.309913			-0.368622	-0.0456155	-0.41285		0.240579	-0.505639
0.0245134	-0.745862	0.98729		0.414542	0.0202459			0.210056	-0.321535	-0.184735		0.0707695	-0.434289
0.107192	-0.159017	-0.0101467		-0.0808561	-0.0241778			0.0144941	-0.140881	0.130091		-0.244454	-1.4134
-0.0526328	-0.649029	0.226196		-0.043362	-0.285478			-0.375567	0.529444	-0.0845151		-0.00998787	-0.0328829
-0.335209	-0.203641	-0.308689		0.0672603	-1.005			-0.123739	0.0902433	0.563081		-0.127936
-0.217993	0.00903252	0.346622		-0.0867519	-1.19253			-0.132653	0.237015	0.452779		0.124314
-0.218838	-0.451331	0.000484142		0.25284	-1.65898			-0.0193033	-0.0815214	-0.0439976		0.136908
0.028518	0.671284	-0.209049		0.0883591	-0.0674024			-0.0928061	0.387916	0.281158		0.0683575
-0.201661	-0.161906	0.00166715		-0.081896	-0.237298			-0.339508	0.0438569	-0.0875295		0.0438505
0.182943	0.134739	-0.44773		0.130673	-0.860662			-1.26774	0.156856	-0.0232561		0.0875436
0.0350171	0.164742	-0.11091		0.450198	0.488704			-0.400533	-1.3112	0.434152		0.0664473
-0.197888	0.267299	0.120234		0.152232	0.126886			-0.114946	0.217523	-0.141435		-0.027632
-0.0299336	-0.214772	0.0832059		0.834912	-0.519592			0.0169848	-0.13018	0.430307		0.399622
-0.211079	0.153288	0.145517		-0.0891047	-0.161069			-0.264589	0.13979	0.112639		0.0793419
-0.197997	-0.500672	0.016383		0.255744	-0.241422			-0.304594	-0.0546144	-0.495953		-0.0244987
0.145111	0.134842	0.138181		0.297416	-0.505639			-0.146604	0.212109	-0.0838561		-0.728371
-0.35909	1.06435	-0.282714		0.266791	-0.434289			-0.707425	0.171033	0.0363815		-0.0666654
-0.218328	0.11902	0.1091		0.240579	-1.4134			-0.2446	0.159316	0.158853		0.183619
-0.268287	0.719923	-0.086755		0.0707695	-0.0328829			-0.313803	0.126636	-0.0495128		0.204881
-2.28362	0.00748612	-0.00469808		-0.244454				-0.144741	0.216531	-0.482339		0.244094
0.119731	0.221261	-0.23937		0.6447				-0.0627303	0.179513	-0.855245		-0.0760603
-0.183497	0.019469	-0.382127		-0.00998787				0.266815	0.539564	-0.157742		0.328301
-0.187222	0.0508371	-0.00290931		-0.127936				0.035091	0.326167	0.165104		0.158778
0.125503	0.282892	-0.189082		0.124314				-0.424501	-0.041865	-0.104204		-0.34892
-0.287081	-0.269619	-0.317052		0.136908				-0.441317	0.197017	0.370101		0.334286
0.187771	0.131294	-0.502244		0.0683575				-0.162733	0.391027	-0.0698146		0.116173
0.250383	0.0650402	0.0143348		0.0438505				-0.396165	-1.31968	0.220954		0.358591
-0.136691	0.108657	0.130499		0.0875436				0.51898	-0.132826	-0.113395		0.0109618
0.107559	0.12605	-0.025813		0.0664473				-0.0869843	0.359638	0.0538587		0.26566
0.120856	1.73668	0.0271983		-0.027632				-0.212142	0.129956	0.0142141		0.188169
-0.354087	-0.0707905	0.0390226		0.399622				-0.213529	0.0189807	-0.178364		0.0247399
-0.212397	0.222462	0.0768974		0.0793419				-0.198215	0.0673813	-0.2561		0.428801
-0.249236	0.236762	0.312622		-0.0244987				0.0725236	0.647038	-0.000566114		0.0670098
-0.285108	0.0480534	-0.106163		-0.728371				0.368175	-0.0248385	0.0953326		0.149207
-0.226291	-0.15946	0.191605		-0.0666654				-0.245455	-0.106891	-0.0562494		0.0187903
-0.729101	0.521853	-0.27944		0.183619				-0.418323	0.0963641	-0.103344		0.425204
-0.0973933	0.0532696	0.0210187		0.204881				-0.0932931	0.331312	-0.372691		0.244484
-0.17757	-0.0403149	-0.749962		0.244094				-0.0742345	0.139874	0.0501282		-0.00223611
0.0678191	0.259458	-0.322662		-0.0760603				0.0607813	-0.289254	0.0353515		-0.99249
0.392879	-0.0343977	-0.0841686		0.328301				-0.209721	-0.0602545	-0.158893		0.0560632
-0.166111	0.232164	-0.164607		0.111784				-0.121669	-0.494545	-0.0785357		0.588446
0.177606	-0.47148	0.0905713		0.158778				-0.0643759	0.0513051	0.21701		0.101162
0.0363849	0.21172	0.00333185		-0.34892				0.0648171	0.0191687	0.0122746		0.354415
-0.294698	-0.717888	-0.0279307		0.334286				-0.120122	0.192003	-0.13556		0.266796
-0.0779178	0.493259	-0.185023		0.116173				0.124238	0.4675	-0.121035		0.290996
-0.384516	-0.153011	-0.187888		0.358591				-0.243883	0.0196342	-0.184948		0.36689
-0.0281491	0.224894	0.330388		0.0109618				-0.050762	0.104244	0.232996		0.172353
-0.236853	0.220754	0.250966		0.26566				-0.295415	0.953475	-0.0259176		0.0307108
-0.126506	-0.0398524	-0.0759128		0.188169				-0.0130066	0.777965	0.0802349		0.202571
[truncated: 2,795 more rows]

## Sheet: Fig.2a
GO_BiologicalProcess_2023
[truncated: 11 more rows]

[truncated: 70 more sheets: Fig.2b, Fig.2c, Fig.2d, Fig.2e, Fig.2f, Fig.2g, Fig.2j, Fig.3a, Fig.3b, Fig.3c, Fig.3d, Fig.3e, Fig.3f, Fig.4b, Fig.4c, Fig.4d, Fig.4e, Fig.4f, Fig.5b, Fig.5c …]
